# Supplementary material for: Identification of ‘erasers’ for lysine crotonylated histone marks using a chemical proteomics approach
Source: eLife. 2014 Nov 4;3:e02999. doi: 10.7554/eLife.02999 (PMC4358366; doi:10.7554/eLife.02999)
Supplement: Figure 2—source data 1. — Proteins are sorted according to their ratio in the ‘selectivity filter’ experiment. Known contaminants such as keratin are not included. DOI: http://dx.doi.org/10.7554/eLife.02999.005 [file elife02999s001.xlsx]

## Sheet: Sheet1
Protein IDs	Protein Names	Gene Names	Protein Descriptions	Uniprot	Peptides C	Peptides S	Razor + unique Peptides C	Razor + unique Peptides S	Sequence Coverage C [%]	Sequence Coverage S [%]	PEP	Ratio H/L Normalized C	Ratio H/L Count C	Ratio H/L Normalized S	Ratio H/L Count S	Peptides Affinity	Peptides Selectivity	Razor + unique Peptides Affinity	Razor + unique Peptides Selectivity	Sequence Coverage Affinity [%]	Sequence Coverage Selectivity [%]	PEP	Ratio H/L Normalized Affinity	Ratio H/L Count Affinity	Ratio H/L Normalized Selectivity	Ratio H/L Count Selectivity
IPI00000494;IPI00640037	60S ribosomal protein L5;cDNA, FLJ95579, Homo sapiens ribosomal protein L5 (RPL5), mRNA;Ribosomal protein L5;Ribosomal protein L5, isoform CRA_c;cDNA FLJ38496 fis, clone FELIV1000137, highly similar to 60S RIBOSOMAL PROTEIN L5;Ribosomal protein L5, isoform CRA_b;Ribosomal protein L5 variant;Ribosomal protein L5, isoform CRA_a;RPL5 protein	MSTP030;RPL5;hCG_2028912	60S ribosomal protein L5	P46777;A2RUM7;B3KTM6;Q59GX9;Q8WYP1;Q9BUV4	11	8	11	8	39.7	31.6	7.7449e-142	1.0376	17	0.58015	13	10	9	10	9	39.4	42.4	8.8932e-148	1.0416	16	0.56239	15
IPI00000811;IPI00789119;IPI00796198	Macropain delta chain;Multicatalytic endopeptidase complex delta chain;Proteasome delta chain;Proteasome subunit beta type-6;Proteasome subunit Y;Proteasome subunit beta type	LMPY;PSMB6;Y;hCG_32695	Proteasome subunit beta type-6;20 kDa protein	P28072;Q6IAT9	5	3	5	3	33.9	25.1	2.2177e-54	0.88913	5	1.1308	4	4	5	4	5	17.6	33.9	1.9539e-29	1.0421	4	1.174	6
IPI00000816;IPI00793344;IPI00792761;IPI00795516;IPI00940628;IPI00086909;IPI00903243	14-3-3 protein epsilon;cDNA, FLJ79100, highly similar to 14-3-3 protein epsilon (14-3-3E);14-3-3 protein epsilon isoform transcript variant 1;cDNA FLJ51851, highly similar to 14-3-3 protein epsilon (14-3-3E);cDNA, FLJ79084, highly similar to 14-3-3 protein epsilon (14-3-3E);cDNA FLJ60092, highly similar to 14-3-3 protein epsilon (14-3-3E);Putative uncharacterized protein YWHAE	YWHAE	14-3-3 protein epsilon;22 kDa protein;cDNA FLJ60092, highly similar to 14-3-3 protein epsilon	P62258;B7ZA86;Q4VJB6;B4DJB0;C9JAV0	23	15	23	15	77.6	67.8	0	1.0396	45	0.97825	33	16	10	14	9	71	67.8	4.4673e-209	1.065	25	1.0672	24
IPI00455210;IPI00000846;IPI00152535;IPI00646871;IPI00465222;IPI00937706;IPI00373870;IPI00411592;IPI00444866;IPI00445286	ATP-dependent helicase CHD4;Chromodomain-helicase-DNA-binding protein 4;Mi-2 autoantigen 218 kDa protein;Mi2-beta;cDNA FLJ16830 fis, clone UTERU3022536, highly similar to Chromodomain helicase-DNA-binding protein 4 (EC 3.6.1.-);CHD4 protein	CHD4	Isoform 2 of Chromodomain-helicase-DNA-binding protein 4;Isoform 1 of Chromodomain-helicase-DNA-binding protein 4	Q14839-2;Q14839;Q14839-1;B3KY63;Q05CG6	3	8	3	8	3.2	7.9	3.2124e-76	1.4481	3	0.80215	9	2	4	2	4	2	3.1	4.6478e-14	1.2493	2	0.66379	4
IPI00386803;IPI00952738;IPI00000861;IPI00909481;IPI00883946;IPI00909939;IPI00909678	LIM and SH3 domain protein 1;Metastatic lymph node gene 50 protein;Putative uncharacterized protein LASP1;cDNA FLJ76601, highly similar to Homo sapiens LIM and SH3 protein 1 (LASP1), mRNA;cDNA FLJ58065, highly similar to LIM and SH3 domain protein 1;cDNA FLJ52195, highly similar to LIM and SH3 domain protein 1;cDNA FLJ51834, highly similar to LIM and SH3 domain protein 1	LASP1;MLN50	Isoform 2 of LIM and SH3 domain protein 1;Putative uncharacterized protein LASP1;Isoform 1 of LIM and SH3 domain protein 1;cDNA FLJ58065, highly similar to LIM and SH3 domain protein 1;Putative uncharacterized protein LASP1;cDNA FLJ52195, highly similar to	Q14847-2;Q14847;C9JVR8;Q14847-1;A8K1D2;B4DJI4;C9J9W2;B4DIC4;B4DGQ0	4	4	4	4	25.1	25.1	2.4121e-48	1.3401	6	1.2754	4	2	2	2	2	17.6	17.6	3.8491e-07	0.57064	2	0.84492	3
IPI00893918;IPI00000873;IPI00908612;IPI00939335;IPI00646425;IPI00893487;IPI00793323;IPI00893211;IPI00941098;IPI00788898;IPI00943279;IPI00893333	Valyl-tRNA synthetase;Protein G7a;Valine--tRNA ligase	DAAP-21F2.2-001;DAMC-117B11.3-001;VARS;G7A;VARS2	Valyl-tRNA synthetase;Valyl-tRNA synthetase	B0V043;P26640	10	9	10	9	12.9	12.7	4.3484e-53	1.036	10	1.087	9	4	4	4	4	6.6	5.9	8.8679e-78	1.0635	4	0.85404	4
IPI00000874;IPI00640741;IPI00641244	Natural killer cell-enhancing factor A;Peroxiredoxin-1;Proliferation-associated gene protein;Thioredoxin peroxidase 2;Thioredoxin-dependent peroxide reductase 2;cDNA, FLJ92164, highly similar to Homo sapiens peroxiredoxin 1 (PRDX1), mRNA	PAGA;PAGB;PRDX1;TDPX2	Peroxiredoxin-1;19 kDa protein	Q06830;B2R4P2;B5BU26	17	18	17	18	72.4	68.8	9.3835e-268	1.0818	38	1.2913	38	17	17	17	17	72.9	73.4	1.7578e-189	1.064	30	1.1753	30
IPI00001639;IPI00922792	Importin subunit beta-1;Importin-90;Karyopherin subunit beta-1;Nuclear factor p97;Pore targeting complex 97 kDa subunit;cDNA, FLJ95650, highly similar to Homo sapiens karyopherin (importin) beta 1 (KPNB1), mRNA;cDNA FLJ50715, highly similar to Importin beta-1 subunit;cDNA, FLJ79320, highly similar to Importin beta-1 subunit;cDNA FLJ50625, highly similar to Importin beta-1 subunit	KPNB1;NTF97	Importin subunit beta-1;cDNA FLJ50625, highly similar to Importin beta-1 subunit	Q14974;B2RBR9;B7Z752;B7ZAV6;Q53XN2;B7Z5M1	19	35	19	35	41.4	67.5	0	0.94992	33	0.72676	54	18	10	18	10	37.3	24.5	2.6725e-269	1.0076	31	0.84396	21
IPI00001734;IPI00941072;IPI00930609;IPI00219478;IPI00940110;IPI00953898	Phosphoserine aminotransferase;Phosphohydroxythreonine aminotransferase	PSA;PSAT1	Phosphoserine aminotransferase;45 kDa protein;Isoform 1 of Phosphoserine aminotransferase;Isoform 2 of Phosphoserine aminotransferase	B4DHQ3;Q9Y617-1;Q9Y617;Q9Y617-2	14	12	14	12	51.8	44.8	1.1153e-144	1.0228	13	1.155	13	7	4	7	4	20.7	13.3	9.8127e-64	0.99576	8	1.2641	4
IPI00001757;IPI00216659;IPI00383083	Binder of OVCA1-1;Ribonucleoprotein RBM8A;RNA-binding motif protein 8A;RNA-binding protein 8A;RNA-binding protein Y14	HSPC114;MDS014;RBM8;RBM8A	Isoform 1 of RNA-binding protein 8A;Isoform 2 of RNA-binding protein 8A	Q9Y5S9-1;Q9Y5S9;Q9Y5S9-2	3	4	3	4	32.2	50.6	2.1506e-134	1.143	5	0.86247	9	2	2	2	2	25.9	25.9	3.0234e-82	1.4368	3	1.0246	3
IPI00002214;IPI00789457	Importin subunit alpha-2;Karyopherin subunit alpha-2;RAG cohort protein 1;SRP1-alpha;cDNA FLJ78270, highly similar to Homo sapiens karyopherin alpha 2 (RAG cohort 1, importin alpha 1)(KPNA2), mRNA;Karyopherin alpha 2 (RAG cohort 1, importin alpha 1)	KPNA2;RCH1;SRP1	Importin subunit alpha-2;Karyopherin alpha 2	P52292;A8K7D9;B9EJD6;Q53YE3;Q6NVW7;Q7Z726	7	8	7	8	29.9	31.2	1.7419e-296	1.0143	7	0.66792	11	5	4	5	4	22.3	14.6	9.3247e-91	0.97913	5	0.78401	4
IPI00002966;IPI00031022	Heat shock 70 kDa protein 4;Heat shock 70-related protein APG-2;HSP70RY;cDNA, FLJ79511, highly similar to Heat shock 70 kDa protein 4;cDNA, FLJ79520, highly similar to Heat shock 70 kDa protein 4;cDNA, FLJ79524, highly similar to Heat shock 70 kDa protein 4;cDNA, FLJ79536, highly similar to Heat shock 70 kDa protein 4;cDNA FLJ50510, highly similar to Heat shock 70 kDa protein 4;cDNA FLJ52593, hig…	APG2;HSPA4;HS24/p52;HS24/P52	Heat shock 70 kDa protein 4	P34932;B0AZS1;B0AZT0;B0AZU6;B4DH02;B4DIZ3;B4DN48;B4DSE8;B4DT47;B4DUS3;B4E0H6;B4E354;O14992;Q59GF8;Q7KYN0	23	22	23	22	46.2	43.9	0	1.085	30	1.1837	28	15	23	15	23	30.5	40.7	0	1.1293	16	1.2547	24
IPI00003269	Beta-actin-like protein 2;Kappa-actin	ACTBL2	Beta-actin-like protein 2	Q562R1;B2RPJ1	10	9	1	1	24.5	23.9	5.4677e-202	0.96945	5	1.0556	5	9	9	1	1	24.5	24.5	3.9957e-187	0.94845	4	1.0633	3
IPI00003362	78 kDa glucose-regulated protein;Endoplasmic reticulum lumenal Ca(2+)-binding protein grp78;Heat shock 70 kDa protein 5;Immunoglobulin heavy chain-binding protein;cDNA FLJ60062, highly similar to 78 kDa glucose-regulated protein;HSPA5 protein	GRP78;HSPA5	HSPA5 protein	P11021;B4DEF7;Q2KHP4	21	29	19	27	37.4	51.1	0	1.0134	37	1.1643	38	21	7	19	6	40.6	12.8	0	0.97193	24	1.1388	9
IPI00003419;IPI00917641	Small acidic protein	C11orf58;SMAP	Small acidic protein;small acidic protein isoform b	O00193	3	3	3	3	25.1	25.1	2.0825e-166	1.2872	9	0.90105	8	2	2	2	2	25.1	25.1	4.3865e-83	1.4036	5	0.66908	7
IPI00003519;IPI00917777;IPI00903143	116 kDa U5 small nuclear ribonucleoprotein component;Elongation factor Tu GTP-binding domain-containing protein 2;SNU114 homolog;U5 snRNP-specific protein, 116 kDa;cDNA FLJ78483, highly similar to Homo sapiens elongation factor Tu GTP binding domain containing 2 (EFTUD2), mRNA;cDNA FLJ44500 fis, clone UTERU3000828, highly similar to 116 kDa U5 small nuclear ribonucleoprotein component;cDNA FLJ553…	EFTUD2;KIAA0031;SNRP116;U5-116KD	116 kDa U5 small nuclear ribonucleoprotein component;elongation factor Tu GTP binding domain containing 2 isoform b;cDNA FLJ44205 fis, clone THYMU3001379, highly similar to 116 kDa U5 small nuclear ribonucleoprotein component	Q15029;A8KAP3;B3KX19;B4DMC0;Q6IBM8;B4DK30;B4DZB1;Q8IXJ3;B3KWY2	18	21	17	20	31.6	33.4	0	1.1079	19	0.85975	23	5	13	4	12	12.1	23.1	2.1552e-186	1.023	4	0.83827	14
IPI00003627;IPI00216622;IPI00792088;IPI00944907	53 kDa BRG1-associated factor A;Actin-like protein 6A;Actin-related protein Baf53a;ArpNbeta;BRG1-associated factor 53A;INO80 complex subunit K;Actin-like 6A isoform 1 variant;BAF53A protein	ACTL6A;BAF53;BAF53A;INO80K	Isoform 1 of Actin-like protein 6A;Isoform 2 of Actin-like protein 6A;Putative uncharacterized protein ACTL6A	O96019-1;O96019;Q53FS0;Q6FI97;O96019-2;C9JCW5	3	3	3	3	10.5	13.3	2.515e-81	1.1633	5	1.3621	5	2	2	2	2	10.3	10	5.1338e-14	1.0377	2	1.4917	2
IPI00003818;IPI00651624;IPI00916732;IPI00915775	Kynureninase;L-kynurenine hydrolase;cDNA FLJ77887, highly similar to Human L-kynurenine hydrolase mRNA;cDNA FLJ78002, highly similar to Homo sapiens kynureninase (L-kynurenine hydrolase) (KYNU), mRNA;Kynureninase (L-kynurenine hydrolase) variant;Putative uncharacterized protein KYNU;Kynureninase (L-kynurenine hydrolase);Kynureninase (L-kynurenine hydrolase), isoform CRA_a	KYNU;hCG_19705	Kynureninase;kynureninase (L-kynurenine hydrolase) isoform b	Q16719;A8K4D5;A8K7T0;Q53F63;Q53SY0;Q53SX6;Q9BVW3	12	11	12	11	41.5	44.1	1.521e-217	0.96871	15	1.1154	13	6	6	6	6	18.1	22.8	8.3423e-86	0.97732	8	1.1769	6
IPI00003865;IPI00037070;IPI00939595;IPI00910870;IPI00007702;IPI00877807;IPI00844513;IPI00902596;IPI00880019	Heat shock 70 kDa protein 8;Heat shock cognate 71 kDa protein;cDNA FLJ77848;cDNA FLJ38781 fis, clone LIVER2000216, highly similar to HEAT SHOCK COGNATE 71 kDa PROTEIN;cDNA FLJ55485, highly similar to Heat shock cognate 71 kDa protein;Heat shock 70kDa protein 8 isoform 1 variant;Putative uncharacterized protein;HSPA8 protein;cDNA FLJ20564 fis, clone KAT12033;Uncharacterized bone marrow protein BM0…	HSC70;HSP73;HSPA10;HSPA8	Isoform 1 of Heat shock cognate 71 kDa protein;54 kDa protein;Isoform 2 of Heat shock cognate 71 kDa protein	P11142-1;P11142;A8K7Q2;B3KTV0;B4E1Q1;Q53GZ6;Q96BE0;Q96H53;Q96IS6;Q9NWW3;Q9NZ87;P11142-2;Q53HF2	32	29	32	29	61.3	52.8	0	1.0714	86	1.3361	62	28	11	28	11	52.6	24.8	0	1.0632	48	1.4354	22
IPI00003881	Heterogeneous nuclear ribonucleoprotein F;Heterogeneous nuclear ribonucleoprotein F, N-terminally processed;Nucleolin-like protein mcs94-1;cDNA FLJ57121, highly similar to Heterogeneous nuclear ribonucleoprotein F	HNRNPF;HNRPF;OK/SW-cl.23	Heterogeneous nuclear ribonucleoprotein F	P52597;B4DKS8;Q8NI96	12	10	10	8	56.9	44.8	0	1.1253	13	1.2013	12	13	8	13	8	49.4	39.5	0	1.16	26	1.1435	14
IPI00003918;IPI00795303;IPI00908662;IPI00878133;IPI00908376;IPI00793341;IPI00794736;IPI00794087;IPI00792159;IPI00953651	60S ribosomal protein L1;60S ribosomal protein L4;cDNA FLJ56689, highly similar to 60S ribosomal protein L4;Ribosomal protein L4 variant;cDNA FLJ50996, highly similar to 60S ribosomal protein L4;cDNA FLJ50994, moderately similar to 60S ribosomal protein L4	RPL1;RPL4	60S ribosomal protein L4;cDNA FLJ50996, highly similar to 60S ribosomal protein L4;cDNA FLJ50994, moderately similar to 60S ribosomal protein L4	P36578;B4DFI6;Q53G74;Q59GY2;B4DMJ6;B4DMJ2	20	30	20	30	46.1	51.1	0	1.8327	42	0.16705	121	15	30	15	30	42.9	51.1	0	1.5276	37	0.13058	93
IPI00003965;IPI00646721;IPI00922910	Deubiquitinating enzyme 7;Herpesvirus-associated ubiquitin-specific protease;Ubiquitin carboxyl-terminal hydrolase 7;Ubiquitin thioesterase 7;Ubiquitin-specific-processing protease 7;Ubiquitin carboxyl-terminal hydrolase	HAUSP;USP7	Ubiquitin carboxyl-terminal hydrolase 7;Ubiquitin carboxyl-terminal hydrolase	Q93009;B7Z7T5;B7Z815;B7Z855;B7ZAX6;Q6U8A4	7	12	7	12	11.6	20.9	4.2965e-71	1.1087	7	0.97515	13	4	4	4	4	6.5	5.8	2.7698e-50	1.1224	4	1.1201	4
IPI00004273;IPI00925670;IPI00924634;IPI00926163	Arg/Glu/Asp-rich protein of 120 kDa;Protein S164;RNA-binding motif protein 25;RNA-binding protein 25;RNA-binding region-containing protein 7;U1 small nuclear ribonucleoprotein 1SNRP homolog protein	RBM25;RNPC7	Isoform 1 of RNA-binding protein 25;Isoform 4 of RNA-binding protein 25	P49756-1;P49756;Q16083;P49756-4	7	5	7	5	14.6	12.7	5.3758e-66	1.1339	9	1.0483	6	3	2	3	2	7.1	5	2.8833e-08	1.2175	4	0.65907	2
IPI00929344;IPI00004534	cDNA FLJ77779, highly similar to Homo sapiens phosphoribosylformylglycinamidine synthase (FGAR amidotransferase) (PFAS), mRNA;Phosphoribosylformylglycinamidine synthase (FGAR amidotransferase), isoform CRA_b;cDNA FLJ75059, highly similar to Homo sapiens phosphoribosylformylglycinamidine synthase (FGAR amidotransferase) (PFAS), mRNA;cDNA FLJ61288, highly similar to Phosphoribosylformylglycinamidin…	hCG_31283;PFAS;KIAA0361	phosphoribosylformylglycinamidine synthase;Phosphoribosylformylglycinamidine synthase	A8K8N7;A8K9T9;B4DJ26;Q6P4B4;Q9BR56;O15067	20	20	20	20	24.8	26.2	5.9319e-250	1.0509	21	1.1958	24	5	7	5	7	8.8	11.5	9.2894e-54	1.0591	5	1.3955	8
IPI00004795	Chloride channel, nucleotide sensitive 1A;Chloride conductance regulatory protein ICln;Chloride ion current inducer protein;Methylosome subunit pICln;Reticulocyte pICln;PRO1478	CLCI;CLNS1A;ICLN	Methylosome subunit pICln	P54105;Q9P1H0	3	4	3	4	29.1	37.1	1.2728e-191	1.0319	4	0.70968	4	2	2	2	2	18.6	23.6	2.4401e-64	0.98572	2	0.9173	2
IPI00004968	Nuclear matrix protein 200;Pre-mRNA-processing factor 19;PRP19/PSO4 homolog;Senescence evasion factor	NMP200;PRP19;PRPF19;SNEV	Pre-mRNA-processing factor 19	Q9UMS4	7	4	7	4	30.6	22.6	2.8037e-91	1.1367	7	1.1219	4	5	2	5	2	25	9.9	1.2987e-33	1.0481	6	1.2791	3
IPI00005158;IPI00334291;IPI00642982	Lon protease homolog, mitochondrial;Lon protease-like protein;LONHs;Mitochondrial ATP-dependent protease Lon;Serine protease 15;Lon protease homolog;LONP1 protein	LONP1;PRSS15	Lon protease homolog, mitochondrial;Lon protease homolog;LONP1 protein	P36776;B3KPH8;B3KU28;B3KXS5;B4DPX0;Q2VPA0;Q8N8K8;A4VCH6	5	4	5	4	12.7	8.9	5.9191e-47	0.96976	7	1.1935	4	3	2	3	2	7.7	6.7	1.0375e-35	1.016	4	0.37334	2
IPI00005198;IPI00643578;IPI00641665	Interleukin enhancer-binding factor 2;Nuclear factor of activated T-cells 45 kDa;cDNA FLJ51660, highly similar to Interleukin enhancer-binding factor 2;Interleukin enhancer binding factor 2 variant	ILF2;NF45;PRO3063	Interleukin enhancer-binding factor 2	Q12905;B4DY09;Q53FG3	11	15	11	15	43.3	55.9	6.2551e-258	1.2714	13	0.87861	20	6	12	6	12	25.6	54.1	2.6321e-80	1.1756	6	0.68729	15
IPI00005492;IPI00329028	BMP2-induced 3-kb gene protein;WD repeat-containing protein 5	BIG3;WDR5	WD repeat-containing protein 5	P61964	8	15	8	15	41.9	70.1	4.2264e-257	6.0801	8	0.74147	19	3	7	3	7	12.9	32	7.2818e-47	4.6584	3	0.82803	7
IPI00005613;IPI00619914;IPI00619942;IPI00457142;IPI00943738;IPI00871981;IPI00102851;IPI00872091;IPI00946935	Splicing factor U2AF 35 kDa subunit;U2 auxiliary factor 35 kDa subunit;U2 snRNP auxiliary factor small subunit;U2 small nuclear RNA auxillary factor 1 isoform a;U2 small nuclear RNA auxiliary factor 1;Putative uncharacterized protein DKFZp313J1712;U2(RNU2) small nuclear RNA auxiliary factor 1, isoform CRA_b;FP793;U2(RNU2) small nuclear RNA auxiliary factor 1, isoform CRA_a	U2AF1;U2AF35;U2AFBP;DKFZp313J1712;hCG_401287	Splicing factor U2AF 35 kDa subunit;U2 small nuclear RNA auxillary factor 1 isoform b;U2 small nuclear RNA auxillary factor 1 isoform c;similar to U2 small nuclear RNA auxillary factor 1;similar to U2 small nuclear RNA auxillary factor 1	Q01081;B5BU08;Q7Z780;Q69YM7;Q701P4;Q71RF1	4	3	4	3	30	20	1.0331e-46	1.3551	4	1.0298	4	3	2	3	2	26.7	19.2	4.4736e-27	1.174	3	0.91995	2
IPI00005969;IPI00873484	CapZ alpha-1;F-actin-capping protein subunit alpha-1;cDNA FLJ75422, highly similar to Homo sapiens capping protein (actin filament) muscle Z-line, alpha 1, mRNA	CAPZA1	F-actin-capping protein subunit alpha-1;Putative uncharacterized protein CAPZA1 (Fragment)	P52907;A8K0T9;A8MV55	5	3	5	3	27.3	15	1.007e-41	0.94283	6	0.8802	3	2	2	2	2	9.8	9.8	1.466e-26	0.93658	2	1.0071	2
IPI00006025;IPI00790281;IPI00719256;IPI00383381;IPI00791478	Squamous cell carcinoma antigen recognized by T-cells 3;Tat-interacting protein of 110 kDa;cDNA FLJ51951, highly similar to Squamous cell carcinoma antigen recognized by T-cells 3;cDNA FLJ50292, highly similar to Squamous cell carcinoma antigen recognized byT-cells 3;SART3 protein;cDNA FLJ51777, highly similar to Squamous cell carcinoma antigen recognized byT-cells 3	KIAA0156;SART3;TIP110	Isoform 1 of Squamous cell carcinoma antigen recognized by T-cells 3;cDNA FLJ51777, highly similar to Squamous cell carcinoma antigen recognized byT-cells 3	Q15020-1;Q15020;B4DRG9;B4DYA2;B7ZKM0;B4E3R6	7	13	7	13	13.5	20.9	4.6635e-157	1.0972	7	0.75437	13	4	11	4	11	7	20.2	1.7595e-60	1.2224	4	0.76929	11
IPI00006167;IPI00746326	Protein phosphatase 1C;Protein phosphatase 1G;Protein phosphatase 2C isoform gamma;Protein phosphatase magnesium-dependent 1 gamma;cDNA, FLJ92810, highly similar to Homo sapiens protein phosphatase 1G (formerly 2C), magnesium-dependent, gamma isoform (PPM1G), mRNA;cDNA FLJ45688 fis, clone FCBBF3021191, highly similar to Protein phosphatase 2C isoform gamma (EC 3.1.3.16);cDNA FLJ57252, highly simi…	PPM1C;PPM1G;hCG_21229	Protein phosphatase 1G	O15355;B2R665;B3KXL8;B4DDC8;Q6IAU5;Q96IN7	9	13	9	13	24	40.5	3.7408e-220	0.93227	14	0.81654	22	8	3	8	3	26.4	9.9	3.8081e-114	1.1208	10	0.69175	3
IPI00791086;IPI00006181;IPI00903191;IPI00879735	Putative uncharacterized protein EIF3D;eIF3 p66;eIF-3-zeta;Eukaryotic translation initiation factor 3 subunit 7;Eukaryotic translation initiation factor 3 subunit D;cDNA FLJ53917, highly similar to Eukaryotic translation initiation factor 3 subunit 7;cDNA FLJ51552, highly similar to Eukaryotic translation initiation factor 3 subunit 7;cDNA FLJ58383, highly similar to Eukaryotic translation initia…	EIF3D;EIF3S7	Putative uncharacterized protein EIF3D;Eukaryotic translation initiation factor 3 subunit D	A8MWD3;O15371;B4DTF8;B4DVY1;B4E1K8	2	3	2	3	8	12.4	7.9191e-19	0.6837	3	0.792	3	2	3	2	3	9.9	13.7	1.0015e-10	0.76541	2	0.82418	3
IPI00785113;IPI00006207;IPI00382733;IPI00007277;IPI00386687;IPI00910490;IPI00789379;IPI00015103;IPI00914853;IPI00852682;IPI00925387	GC-binding factor 2;Leucine-rich repeat flightless-interacting protein 1;TAR RNA-interacting protein;LRRFIP1 protein	GCF2;LRRFIP1;TRIP	Isoform 1 of Leucine-rich repeat flightless-interacting protein 1;Isoform 2 of Leucine-rich repeat flightless-interacting protein 1;Isoform 3 of Leucine-rich repeat flightless-interacting protein 1	Q32MZ4-1;Q32MZ4;Q32MZ4-2;Q32MZ4-3;Q05D04	2	4	2	4	2.8	8	1.6189e-58	1.2186	2	0.74232	4	3	2	3	2	5.3	3.3	1.9701e-38	1.2562	3	0.76956	2
IPI00007402	Importin-7;Ran-binding protein 7;cDNA FLJ14581 fis, clone NT2RM4001382, highly similar to Importin-7;cDNA FLJ14986 fis, clone Y79AA1000784, highly similar to Importin-7;cDNA FLJ90427 fis, clone NT2RP3000481, highly similar to Importin-7	IPO7;RANBP7	Importin-7	O95373;B3KNG9;B3KQG6	38	35	38	35	50.2	46	0	0.99003	65	0.76028	69	21	27	21	27	32.7	36.1	0	1.0196	33	0.79072	35
IPI00007423;IPI00759824;IPI00647001;IPI00172487;IPI00930163;IPI00887411;REV__IPI00005600;REV__IPI00737119;REV__IPI00911075;REV__IPI00065432	Acidic leucine-rich nuclear phosphoprotein 32 family member B;Acidic protein rich in leucines;Putative HLA-DR-associated protein I-2;Silver-stainable protein SSP29;Acidic (Leucine-rich) nuclear phosphoprotein 32 family, member B variant;Acidic (Leucine-rich) nuclear phosphoprotein 32 family, member B	ANP32B;APRIL;PHAPI2;RP11-535C21.1-003	Isoform 1 of Acidic leucine-rich nuclear phosphoprotein 32 family member B;Isoform 2 of Acidic leucine-rich nuclear phosphoprotein 32 family member B;Acidic (Leucine-rich) nuclear phosphoprotein 32 family, member B	Q92688-1;Q92688;Q53F35;Q92688-2;Q5T6W8	12	12	5	5	44.2	44.2	0	1.2733	10	0.48059	12	7	7	5	5	39	36.3	8.5313e-65	1.1714	7	0.50736	12
IPI00007765;IPI00922694	75 kDa glucose-regulated protein;Heat shock 70 kDa protein 9;Mortalin;Peptide-binding protein 74;Stress-70 protein, mitochondrial;cDNA FLJ51811, highly similar to Stress-70 protein, mitochondrial;cDNA FLJ51907, highly similar to Stress-70 protein, mitochondrial;Heat shock 70 kDa protein 9B;HSPA9 protein;Catecholamine-regulated protein 40;cDNA FLJ51903, highly similar to Stress-70 protein, mitocho…	GRP75;HSPA9;HSPA9B	Stress-70 protein, mitochondrial;cDNA FLJ51903, highly similar to Stress-70 protein, mitochondrial	P38646;B7Z1V7;B7Z4V2;Q2F839;Q8N1C8;A1XP52;B7Z4T3	12	19	12	19	26.4	50.2	2.5735e-304	1.1072	24	1.3459	23	17	2	17	2	38.1	3.8	6.7364e-230	1.1381	17	0.91947	2
IPI00008240;IPI00910687;IPI00185398	Methionine--tRNA ligase;Methionyl-tRNA synthetase, cytoplasmic;cDNA FLJ76789, highly similar to Homo sapiens methionine-tRNA synthetase (MARS), mRNA;cDNA FLJ16674 fis, clone THYMU3008136, highly similar to Methionyl-tRNA synthetase (EC 6.1.1.10);cDNA FLJ53309, highly similar to Methionyl-tRNA synthetase (EC 6.1.1.10);cDNA FLJ55046, highly similar to Methionyl-tRNA synthetase (EC 6.1.1.10)	MARS	Methionyl-tRNA synthetase, cytoplasmic;cDNA FLJ53309, highly similar to Methionyl-tRNA synthetase	P56192;A8K492;B3KVK7;B4DF61;B4E0E9	2	5	2	5	4.3	10.7	5.3355e-70	0.4642	3	0.96531	5	6	2	6	2	12.4	4.6	4.303e-34	0.9594	6	1.0483	2
IPI00008433;IPI00555941	40S ribosomal protein S5;40S ribosomal protein S5, N-terminally processed;Ribosomal protein S5 variant	RPS5	40S ribosomal protein S5	P46782;Q53G25	11	7	11	7	51.5	51	0	0.99362	14	0.64673	14	8	11	8	11	46.6	60.3	0	1.0257	11	0.57589	15
IPI00008524;IPI00410017;IPI00909378;IPI00796945;IPI00794246;IPI00790842;IPI00556259;IPI00306870;IPI00796139;IPI00061206;IPI00432527	Polyadenylate-binding protein 1;cDNA FLJ57246, highly similar to Poly(A)-binding protein 1;cDNA FLJ59219, highly similar to Poly(A)-binding protein 1;cDNA FLJ37875 fis, clone BRSSN2018771, highly similar to Poly(A)-binding protein 1	PAB1;PABP1;PABPC1;PABPC2	Isoform 1 of Polyadenylate-binding protein 1;Isoform 2 of Polyadenylate-binding protein 1;cDNA FLJ59219, highly similar to Poly(A)-binding protein 1;cDNA FLJ37875 fis, clone BRSSN2018771, highly similar to Poly(A)-binding protein 1	P11940-1;P11940;B4DZW4;P11940-2;B4DQX0;B3KT93	14	17	14	17	34.6	42.1	0	0.94072	23	0.96313	25	11	4	11	4	30.2	15.4	8.332e-241	0.88539	14	0.94756	8
IPI00008527	60S acidic ribosomal protein P1;RPLP1 protein;Acidic ribosomal phosphoprotein P1	RPLP1;RRP1	60S acidic ribosomal protein P1	P05386;Q6FG99;Q6ICQ4;Q7Z612	4	4	3	3	94.7	94.7	3.1102e-138	1.1375	11	0.66182	27	3	4	2	3	57	94.7	1.2291e-148	1.0709	6	0.71285	8
IPI00008529;IPI00412779	60S acidic ribosomal protein P2;Renal carcinoma antigen NY-REN-44;cDNA, FLJ92222, Homo sapiens ribosomal protein, large P2 (RPLP2), mRNA;Ribosomal protein, large, P2, isoform CRA_a;RPLP2 protein	D11S2243E;RPLP2;RPP2;hCG_1778304	60S acidic ribosomal protein P2	P05387;Q6FG96	7	8	7	8	87.8	88.7	3.5884e-226	1.2571	11	0.60668	11	7	10	7	10	88.7	95.7	0	1.1274	9	0.501	12
IPI00008530;IPI00556485;IPI00791448;IPI00871646;IPI00794884;IPI00868999;IPI00793002;IPI00791188;IPI00797741;IPI00790287;IPI00798371;IPI00940411	60S acidic ribosomal protein P0;60S ribosomal protein L10E;cDNA FLJ75549, highly similar to Homo sapiens ribosomal protein, large, P0 (RPLP0), transcript variant 1, mRNA;Ribosomal protein P0 variant;RPLP0 protein;cDNA FLJ51469, highly similar to 60S acidic ribosomal protein P0;60S acidic ribosomal protein P0-like	RPLP0	60S acidic ribosomal protein P0;RPLP0 protein;cDNA FLJ51469, highly similar to 60S acidic ribosomal protein P0;60S acidic ribosomal protein P0-like;24 kDa protein;60S acidic ribosomal protein P0;19 kDa protein;18 kDa protein;17 kDa protein;15 kDa protein	P05388;A8K4Z4;Q53HK9;Q53HW2;Q3B7A4;Q6NSF2;B4E3D5;Q3MHV2;Q8NHW5	13	13	13	13	57.1	55.5	0	0.851	18	0.45279	19	14	12	14	12	59.3	56.5	6.3986e-267	0.82701	15	0.46867	15
IPI00008575;IPI00479209;IPI00385834;IPI00082310;IPI00166708;IPI00008570;IPI00903310;IPI00789036;IPI00744983	GAP-associated tyrosine phosphoprotein p62;KH domain-containing, RNA-binding, signal transduction-associated protein 1;p21 Ras GTPase-activating protein-associated p62;p68;Src-associated in mitosis 68 kDa protein;cDNA, FLJ93365, highly similar to Homo sapiens KH domain containing, RNA binding, signal transduction associated 1 (KHDRBS1), mRNA;cDNA FLJ54590, highly similar to KH domain-containing, …	KHDRBS1;SAM68;hCG_41606	Isoform 1 of KH domain-containing, RNA-binding, signal transduction-associated protein 1;cDNA FLJ54590, highly similar to KH domain-containing, RNA-binding, signaltransduction-associated protein 1;Isoform 2 of KH domain-containing, RNA-binding, signal tran	Q07666-1;Q07666;B2R7B5;B4DDX2;B4E043;Q07666-2;Q07666-3	9	8	9	8	26.6	23.5	1.3907e-61	1.282	11	1.1078	11	7	2	7	2	12.4	3.6	1.3137e-14	1.2125	8	1.0267	2
IPI00009104;IPI00909925	48 kDa TATA box-binding protein-interacting protein;51 kDa erythrocyte cytosolic protein;INO80 complex subunit J;Repressing pontin 52;RuvB-like 2;TIP49b;TIP60-associated protein 54-beta;cDNA FLJ14856 fis, clone PLACE1001054, highly similar to RuvB-like 2 (EC 3.6.1.-);RuvB-like 2 (E. coli), isoform CRA_d;cDNA FLJ32936 fis, clone TESTI2007533, highly similar to RuvB-like 2 (EC 3.6.1.-);RuvB-like 2 …	CGI-46;INO80J;RUVBL2;TIP48;TIP49B;hCG_16214	RuvB-like 2;cDNA FLJ56743, highly similar to RuvB-like 2	Q9Y230;B3KNL2;B3KQ59;B4DW30	8	7	8	7	20.7	19.7	1.4298e-52	1.1098	7	1.1328	7	5	1	5	1	18.6	2.4	8.5262e-25	1.0256	4	1.4503	2
IPI00009123;IPI00922708;IPI00902923	DNA-binding protein NEFA;Gastric cancer antigen Zg4;Nucleobindin-2;Nucleobindin 2;Nucb2 splice variant	NEFA;NUCB2;Nucb2	Isoform 1 of Nucleobindin-2;Isoform 2 of Nucleobindin-2;Nucb2 splice variant	P80303-1;P80303;P80303-2;A7LNF3;A7LNF4;A7LNF5;Q2L696	10	11	10	11	34.3	41.7	5.2167e-137	1.0641	13	0.83867	15	8	2	8	2	34.8	6.4	3.3244e-74	0.98308	8	0.7771	2
IPI00009342;IPI00328905;IPI00299048;IPI00871709;IPI00871809	p195;Ras GTPase-activating-like protein IQGAP1;IQ motif containing GTPase activating protein 1;cDNA FLJ55816, highly similar to Ras GTPase-activating-like protein IQGAP1;cDNA FLJ55443, highly similar to Ras GTPase-activating-like protein IQGAP1;IQGAP1 protein	IQGAP1;KIAA0051	Ras GTPase-activating-like protein IQGAP1	P46940;A4QPB0;B4DNP4;B4E2M0;Q05DN7;Q5FWG8;Q6P1N4;Q96PA3	36	41	36	41	37.1	40.8	0	0.84436	46	0.93269	49	21	16	21	16	22.6	19.1	4.9799e-285	0.82391	23	0.90604	19
IPI00009943;IPI00550900;IPI00908553;IPI00643765;IPI00014402;IPI00910288;IPI00384863;IPI00410496;IPI00886965;IPI00888198	Tumor protein, translationally-controlled 1;Fortilin;Histamine-releasing factor;p23;Translationally-controlled tumor protein;cDNA FLJ57738, highly similar to Translationally-controlled tumor protein;TPT1 protein;Tumor protein, translationally-controlled 1, isoform CRA_a;BJ-HCC-24 tumor antigen;CDNA FLJ20030 fis, clone ADSU02156	RP11-290D2.1-004;TPT1;hCG_32792;RP11-290D2.1-002	Tumor protein, translationally-controlled 1;Translationally-controlled tumor protein;cDNA FLJ57738, highly similar to Translationally-controlled tumor protein;Tumor protein, translationally-controlled 1, isoform CRA_a;CDNA FLJ20030 fis, clone ADSU02156	Q5W0H4;P13693;B4DKJ4;Q86YH5;Q8TBK7;Q9NXW1	8	5	8	5	69.1	47.3	8.8602e-95	1.0797	15	1.1426	13	5	4	5	4	51.1	43.1	3.4063e-37	1.0556	8	1.0755	8
IPI00010105;IPI00375391;IPI00640731;IPI00893107;IPI00893507;IPI00892804	B(2)GCN homolog;B4 integrin interactor;CAB;Eukaryotic translation initiation factor 6;p27(BBP)	EIF3A;EIF6;ITGB4BP;OK/SW-cl.27;RP4-614O4.1-005	Eukaryotic translation initiation factor 6;eukaryotic translation initiation factor 6 isoform c	P56537;B7ZBG9	5	4	5	4	38.8	33.1	7.5945e-190	1.0264	10	0.76671	7	4	5	4	5	28.6	38.8	3.5174e-153	1.0224	6	0.87936	9
IPI00010153;IPI00795408;IPI00791920;IPI00794091;IPI00795751;IPI00749373	60S ribosomal protein L17;60S ribosomal protein L23;Similar to ribosomal protein L23;Putative uncharacterized protein RPL23	RPL23	60S ribosomal protein L23;15 kDa protein;13 kDa protein;Putative uncharacterized protein RPL23;Putative uncharacterized protein RPL23	P62829;Q9BTQ7;B9ZVP7;C9JD32	6	6	6	6	45.7	39.3	5.2259e-175	0.94855	12	0.4679	13	3	5	3	5	32.1	40	9.1862e-106	0.97295	4	0.38446	7
IPI00010157;IPI00916229;IPI00916889;IPI00909932;IPI00909877;IPI00021772	Methionine adenosyltransferase 2;Methionine adenosyltransferase II;S-adenosylmethionine synthase isoform type-2;S-adenosylmethionine synthetase	AMS2;MAT2A;MATA2;hCG_34602	S-adenosylmethionine synthetase isoform type-2;S-adenosylmethionine synthetase;Putative uncharacterized protein MAT2A	P31153;B4DEX8;B4DN45;B8ZZN5	7	7	7	7	27.6	27.6	3.8279e-110	1.069	11	1.2836	9	3	3	3	3	10.4	10.4	3.9004e-36	1.125	3	1.3113	3
IPI00010204;IPI00843996	Pre-mRNA-splicing factor SRP20;Splicing factor, arginine/serine-rich 3;cDNA, FLJ92926, Homo sapiens splicing factor, arginine/serine-rich 3 (SFRS3), mRNA;Splicing factor arginine/serine-rich 3;Splicing factor, arginine/serine-rich 3, isoform CRA_d;cDNA FLJ52832, highly similar to Splicing factor, arginine/serine-rich 3;Splicing factor, arginine/serine-rich 3, isoform CRA_a	SFRS3;SRP20;hCG_14802	Splicing factor, arginine/serine-rich 3;Splicing factor, arginine/serine-rich 3, isoform CRA_a	P84103;B2R6F3;B4E241	4	3	4	3	28.7	28.7	5.8114e-43	1.2647	5	0.81273	5	2	3	2	3	18.3	28.7	9.8825e-20	1.4096	2	0.58991	4
IPI00010720;IPI00940257;IPI00909956	CCT-epsilon;T-complex protein 1 subunit epsilon;cDNA FLJ78433, highly similar to Homo sapiens chaperonin containing TCP1, subunit 5 (epsilon) (CCT5), mRNA;cDNA FLJ50442, highly similar to T-complex protein 1 subunit epsilon;cDNA FLJ51711, highly similar to T-complex protein 1 subunit epsilon;cDNA FLJ58784, highly similar to T-complex protein 1 subunit epsilon;cDNA FLJ54333, highly similar to T-co…	CCT5;CCTE;KIAA0098	T-complex protein 1 subunit epsilon;cDNA FLJ52361, highly similar to T-complex protein 1 subunit epsilon	P48643;A8K2X8;B4DDU6;B4DE30;B4DX08;B4DXI1;B4DZT5;B7ZAR1;Q9BU08;B4DYC8;B4DYD8;Q96GI1;Q9HB74	20	19	19	18	57.3	56.6	2.5327e-291	1.0753	30	1.1175	28	15	4	14	4	48.1	17	1.2866e-171	1.0932	19	1.4467	5
IPI00010740;IPI00216613	100 kDa DNA-pairing protein;DNA-binding p52/p100 complex, 100 kDa subunit;Polypyrimidine tract-binding protein-associated-splicing factor;Splicing factor, proline- and glutamine-rich;SFPQ protein;Splicing factor proline/glutamine-rich (Polypyrimidine tract binding protein associated)	PSF;SFPQ	Isoform Long of Splicing factor, proline- and glutamine-rich;Isoform Short of Splicing factor, proline- and glutamine-rich	P23246-1;P23246;Q6PIX2;Q86VG2;Q9BSV4;P23246-2	14	17	14	17	26	33.9	2.9779e-243	1.351	29	1.4584	28	13	8	13	8	26.2	16.4	3.1252e-173	1.1695	22	1.3135	12
IPI00010779;IPI00216975;IPI00910322;IPI00442894;IPI00941379	TM30p1;Tropomyosin alpha-4 chain;Tropomyosin-4;cDNA FLJ54184, highly similar to Tropomyosin alpha-4 chain;cDNA FLJ52936, weakly similar to Tropomyosin alpha-4 chain	TPM4	Isoform 1 of Tropomyosin alpha-4 chain;Isoform 2 of Tropomyosin alpha-4 chain;cDNA FLJ52936, weakly similar to Tropomyosin alpha-4 chain	P67936-1;P67936;B4DVY2;P67936-2;B4DTB1	18	16	12	11	61.7	46	2.2925e-272	1.0248	13	0.87647	14	12	12	6	6	40.3	49.2	1.331e-211	1.0456	7	0.86335	5
IPI00010796;IPI00878551;IPI00879437;IPI00911004	Cellular thyroid hormone-binding protein;p55;Prolyl 4-hydroxylase subunit beta;Protein disulfide-isomerase;cDNA FLJ56766, highly similar to Protein disulfide-isomerase (EC5.3.4.1);cDNA FLJ59361, highly similar to Protein disulfide-isomerase (EC 5.3.4.1);cDNA FLJ38619 fis, clone HEART2007696, highly similar to Protein disulfide-isomerase (EC 5.3.4.1);cDNA FLJ45462 fis, clone BRSTN2011961, highly s…	ERBA2L;P4HB;PDI;PDIA1;PO4DB;hCG_95895	Protein disulfide-isomerase;cDNA FLJ59430, highly similar to Protein disulfide-isomerase	P07237;B2RDQ2;B4DJS0;B4DNL5;B3KTQ9;B4DLN6;B4DUA5;Q96C96	34	35	34	35	68.3	68.9	0	0.91364	64	1.0509	58	36	19	36	19	72.4	47.2	0	0.89117	60	1.1541	30
IPI00010810;IPI00895865;IPI00792673	Electron transfer flavoprotein subunit alpha, mitochondrial;cDNA FLJ76486, highly similar to Homo sapiens electron-transfer-flavoprotein, alpha polypeptide (glutaric aciduria II) (ETFA), nuclear gene encoding mitochondrial protein, mRNA;Electron transfer flavoprotein alpha-subunit;Electron-transfer-flavoprotein, alpha polypeptide;Electron-transfer-flavoprotein, alpha polypeptide (Glutaric aciduri…	ETFA;hCG_39414	Electron transfer flavoprotein subunit alpha, mitochondrial;electron transfer flavoprotein, alpha polypeptide isoform b;24 kDa protein	P13804;Q53XN3;B4DT43	5	4	5	4	25.5	21.6	5.5253e-73	1.1354	5	1.1191	4	2	2	2	2	11.1	8.4	4.0681e-09	1.1579	2	1.0809	2
IPI00010896;IPI00877596;IPI00027193;IPI00294443;IPI00221328;IPI00514835;IPI00903323;IPI00853014;IPI00384724	Chloride channel ABP;Chloride intracellular channel protein 1;Nuclear chloride ion channel 27;Regulatory nuclear chloride ion channel protein;Chloride intracellular channel 1 variant;cDNA, FLJ94671, Homo sapiens chloride intracellular channel 1 (CLIC1), mRNA;Chloride intracellular channel 1	CLIC1;NCC27;DADB-110M10.1-001;DAMA-236L13.3-001;DAMC-117B11.2-001;DAQB-350E15.4-001;DASS-312M4.8-001;XXbac-BCX88C14.3-001	Chloride intracellular channel protein 1	O00299;Q53FB0;Q5SRT3	16	12	16	12	81.3	66.8	0	1.033	23	1.0661	13	12	10	12	10	73	55.2	1.5925e-276	1.0244	12	1.0552	11
IPI00889534;IPI00011062;IPI00397498;IPI00926403;IPI00926199	Carbamoylphosphate synthetase I;Carbamoyl-phosphate synthase [ammonia], mitochondrial;Carbamoyl-phosphate synthetase I;cDNA FLJ75245, highly similar to Homo sapiens carbamoyl-phosphate synthetase 1, mitochondrial (CPS1), mRNA;CPS1 protein;Carbamoyl-phosphate synthetase 1, mitochondrial;Carbamoyl-phosphate synthetase 1, mitochondrial, isoform CRA_a;Putative uncharacterized protein CPS1;Carbamoyl-p…	CPS1;hCG_16718	carbamoyl-phosphate synthetase 1 isoform a precursor;Isoform 1 of Carbamoyl-phosphate synthase [ammonia], mitochondrial;Isoform 2 of Carbamoyl-phosphate synthase [ammonia], mitochondrial	Q5R206;Q5R208;Q5R210;P31327-1;P31327;A8K134;Q05CV6;Q53TL5;Q59HF8;Q5R207;Q5R209;Q5R211;P31327-2;B7ZAW0	73	70	73	70	64.5	63.7	0	1.0939	111	1.3111	115	46	50	46	50	47.1	51.1	0	1.0696	60	1.3435	62
IPI00011200;IPI00642548	D-3-phosphoglycerate dehydrogenase;cDNA FLJ35987 fis, clone TESTI2014269, highly similar to D-3-phosphoglycerate dehydrogenase (EC 1.1.1.95);Phosphoglycerate dehydrogenase;PHGDH protein;3-phosphoglycerate dehydrogenase	PGDH3;PHGDH;RP4-683H9.1-002	D-3-phosphoglycerate dehydrogenase;Phosphoglycerate dehydrogenase	O43175;B3KSC3;Q5SZU1;Q8N5M8;Q96RV5;Q96RV6;Q96RV7;Q96RV8;Q96RV9;Q9UMY2;Q9UMY3	17	14	17	14	49.9	41.8	0	1.0562	17	1.1886	17	9	2	9	2	27.6	5.6	5.4985e-116	1.0346	9	1.3714	2
IPI00011253;IPI00939811;IPI00855830;IPI00879848	40S ribosomal protein S3;Ribosomal protein S3 variant;Ribosomal protein S3	OK/SW-cl.26;RPS3	40S ribosomal protein S3;Ribosomal protein S3	P23396;Q53G83;Q9NQS8	19	19	19	19	72	70.4	4.4365e-275	0.90918	26	0.40179	36	16	19	16	19	70.8	70.4	4.48e-284	0.96732	22	0.40193	28
IPI00011604;IPI00738964	Glycine cleavage system H protein, mitochondrial;cDNA, FLJ92251, Homo sapiens glycine cleavage system protein H (aminomethyl carrier) (GCSH), mRNA;Glycine cleavage system protein H (Aminomethyl carrier);Glycine cleavage system protein H (Aminomethyl carrier), isoform CRA_a;GCSH protein;Mitochondrial glycine cleavage system H-protein	GCSH;hCG_1980047	Glycine cleavage system H protein, mitochondrial;similar to Glycine cleavage system H protein, mitochondrial	P23434;Q53XL7;Q6IAT2;Q6QN92	2	2	2	2	17.3	17.3	3.4473e-98	1.117	4	0.7334	4	2	2	2	2	17.3	17.3	9.0235e-64	1.1092	2	0.77335	3
IPI00011913	Heterogeneous nuclear ribonucleoprotein A0	HNRNPA0;HNRPA0	Heterogeneous nuclear ribonucleoprotein A0	Q13151	6	6	5	5	31.5	36.7	3.8445e-159	1.2769	5	0.98981	6	4	2	4	2	22.3	11.8	2.7876e-72	1.2081	4	0.75947	2
IPI00011937;IPI00647280;IPI00938009;IPI00639945;IPI00640466	Antioxidant enzyme AOE372;Peroxiredoxin IV;Peroxiredoxin-4;Thioredoxin peroxidase AO372;Thioredoxin-dependent peroxide reductase A0372;Putative uncharacterized protein PRDX4	PRDX4	Peroxiredoxin-4;Putative uncharacterized protein PRDX4;similar to thioredoxin peroxidase;Putative uncharacterized protein PRDX4	Q13162;A6NJJ0;C9JLQ6	11	10	9	8	59	50.6	1.2221e-142	0.88379	16	1.0258	9	7	5	5	3	31.4	21.4	5.26e-69	0.89457	4	0.79122	4
IPI00012007;IPI00935818	Adenosylhomocysteinase;S-adenosyl-L-homocysteine hydrolase;AHCY protein;cDNA FLJ52743, highly similar to Adenosylhomocysteinase (EC 3.3.1.1);cDNA, FLJ79079, highly similar to Adenosylhomocysteinase (EC 3.3.1.1)	AHCY;SAHH	Adenosylhomocysteinase;adenosylhomocysteinase isoform 2	P23526;B3KUN3;Q1RMG2	12	13	12	13	32.9	34.5	1.7381e-117	1.0449	15	1.205	17	11	5	11	5	30.3	14.8	1.144e-153	1.0364	13	1.2291	6
IPI00012011;IPI00909841	18 kDa phosphoprotein;Cofilin, non-muscle isoform;Cofilin-1;cDNA FLJ51435, moderately similar to Cofilin-1	CFL;CFL1	Cofilin-1;cDNA FLJ51435, moderately similar to Cofilin-1	P23528;B4E112	16	15	16	15	69.9	69.9	0	1.0861	45	1.0468	31	13	13	13	13	74.7	74.7	0	1.0146	22	1.1576	23
IPI00012069;IPI00619966;IPI00619898;IPI00910902	Azoreductase;DT-diaphorase;Menadione reductase;NAD(P)H dehydrogenase [quinone] 1;NAD(P)H:quinone oxidoreductase 1;Phylloquinone reductase;Quinone reductase 1;NAD(P)H menadione oxidoreductase 1, dioxin-inducible variant;cDNA FLJ60804, highly similar to NAD(P)H dehydrogenase (quinone) 1 (EC 1.6.5.2);cDNA, FLJ79145, highly similar to Homo sapiens NAD(P)H dehydrogenase, quinone 1 (NQO1);NAD(P)H dehyd…	DIA4;NMOR1;NQO1;hCG_28204	NAD(P)H dehydrogenase [quinone] 1;NAD(P)H dehydrogenase, quinone 1 isoform b;NQO1 protein (Fragment);cDNA FLJ50573, highly similar to Homo sapiens NAD(P)H dehydrogenase, quinone 1 (NQO1), transcript variant 3, mRNA	P15559;Q53G81;B4DQP5;B7ZAD1;B4DNM7;Q3B792;B4DLR8	3	3	3	3	19.3	26.3	1.8812e-54	1.1375	3	1.2798	3	2	2	2	2	15.3	15.3	1.6941e-11	1.0649	2	1.4953	2
IPI00012074;IPI00941649;IPI00644055;IPI00856038;IPI00910614;IPI00856037	Heterogeneous nuclear ribonucleoprotein R;cDNA, FLJ93632, highly similar to Homo sapiens heterogeneous nuclear ribonucleoprotein R (HNRPR), mRNA;cDNA FLJ53358, highly similar to Heterogeneous nuclear ribonucleoprotein R;cDNA FLJ54544, highly similar to Heterogeneous nuclear ribonucleoprotein R;Heterogeneous nuclear ribonucleoprotein R, isoform CRA_a;Heterogeneous nuclear ribonucleoprotein-R2;cDNA…	HNRNPR;HNRPR;hCG_38907;DKFZp686O0665;DKFZp686A13234	Isoform 1 of Heterogeneous nuclear ribonucleoprotein R;71 kDa protein;Isoform 2 of Heterogeneous nuclear ribonucleoprotein R;Heterogeneous nuclear ribonucleoprotein-R2;heterogeneous nuclear ribonucleoprotein R isoform 4;heterogeneous nuclear ribonucleoprot	O43390-1;O43390;B2R7W4;O43390-2;B4DMB1;B4DT28;Q2L7G6;B4DMD1;Q0VGD6;Q7Z334;Q6MZS5	15	20	11	15	28.3	38.1	0	1.1097	22	0.75601	42	18	13	13	9	36.2	23.9	4.3047e-249	1.1059	21	0.66737	13
IPI00012268;IPI00926258;IPI00926410;IPI00384420;IPI00925437;IPI00793022;IPI00795529;IPI00796340;IPI00925595;IPI00793806;IPI00794915;IPI00794424;IPI00925813	26S proteasome non-ATPase regulatory subunit 2;26S proteasome regulatory subunit RPN1;26S proteasome regulatory subunit S2;26S proteasome subunit p97;Protein 55.11;Tumor necrosis factor type 1 receptor-associated protein 2;cDNA FLJ53357, highly similar to 26S proteasome non-ATPase regulatory subunit 2;cDNA FLJ54077, highly similar to 26S proteasome non-ATPase regulatory subunit 2;Proteasome (Pros…	PSMD2;TRAP2;DKFZp564A2282	26S proteasome non-ATPase regulatory subunit 2;86 kDa protein;cDNA FLJ55045, highly similar to 26S proteasome non-ATPase regulatory subunit 2;P67	Q13200;B4DM22;B4DX07;Q53XQ4;Q59EG8;Q9NSM5;B4DXY1;Q13041	10	23	10	23	15.5	45.5	1.332e-262	0.87666	15	0.69288	30	12	3	12	3	21.5	5.8	5.0424e-67	1.0994	12	0.97892	3
IPI00012442;IPI00442863	ATP-dependent DNA helicase VIII;GAP SH3 domain-binding protein 1;Ras GTPase-activating protein-binding protein 1;cDNA FLJ51772, highly similar to Ras-GTPase-activating protein-binding protein 1 (EC 3.6.1.-);GTPase activating protein (SH3 domain) binding protein 1;Ras-GTPase-activating protein SH3-domain-binding protein variant;cDNA FLJ50206, highly similar to Ras-GTPase-activating protein-binding…	G3BP;G3BP1;DKFZp313K0921;DKFZp686L1159;hCG_39146	Ras GTPase-activating protein-binding protein 1;CDNA FLJ26493 fis, clone KDN06317, highly similar to Ras-GTPase-activating protein binding protein 1	Q13283;B7Z8K4;Q32P45;Q53HH4;Q5HYE9;Q5U0Q1;Q6FI03;Q6ZP53	8	11	8	11	31.1	35.4	7.7469e-220	1.0351	10	0.73739	13	7	4	7	4	27.9	19.5	1.1017e-214	0.89365	8	0.61568	4
IPI00794659;IPI00012493;IPI00791265;IPI00794061;IPI00791752;IPI00796373;IPI00795078;IPI00795919	cDNA FLJ58953, highly similar to 40S ribosomal protein S20;40S ribosomal protein S20	RPS20	ribosomal protein S20 isoform 1;40S ribosomal protein S20;7 kDa protein	B4DW28;P60866;B2R4F4	4	5	4	5	23.9	24.6	6.4609e-65	0.92156	6	0.25089	7	4	5	4	5	23.9	28.2	4.0856e-55	0.94388	6	0.32579	9
IPI00012578;IPI00946316	Importin alpha Q1;Importin subunit alpha-4;Karyopherin subunit alpha-4	KPNA4;QIP1	Importin subunit alpha-4	O00629	8	10	8	10	33	39.7	1.4454e-119	1.0709	8	0.74179	12	2	3	2	3	6	10.4	2.6055e-08	1.1302	3	0.71139	3
IPI00012750;IPI00903251;IPI00877856	40S ribosomal protein S25	RPS25	40S ribosomal protein S25;14 kDa protein	P62851	5	5	5	5	29.6	25.6	2.6954e-64	0.99819	5	0.84047	6	6	3	6	3	31.2	25.6	2.1965e-36	1.1098	6	0.81979	3
IPI00012772;IPI00797230;IPI00909884;IPI00795138;IPI00792050;IPI00795853	60S ribosomal protein L8;cDNA FLJ53750, highly similar to 60S ribosomal protein L8	RPL8	60S ribosomal protein L8;32 kDa protein;cDNA FLJ53750, highly similar to 60S ribosomal protein L8;26 kDa protein	P62917;B4DVG7	5	8	5	8	25.7	34.6	6.4563e-136	0.85332	6	0.2389	18	5	10	5	10	25.7	42	1.321e-84	0.87467	7	0.25138	17
IPI00013068;IPI00796161	eIF-3 p48;Eukaryotic translation initiation factor 3 subunit 6;Eukaryotic translation initiation factor 3 subunit E;Viral integration site protein INT-6 homolog;cDNA, FLJ93685, highly similar to Homo sapiens eukaryotic translation initiation factor 3, subunit 6 48kDa (EIF3S6), mRNA;cDNA FLJ42184 fis, clone THYMU2031994, highly similar to Eukaryotic translation initiation factor 3 subunit 6;Eukary…	EIF3E;EIF3S6;INT6;hCG_2008794	Eukaryotic translation initiation factor 3 subunit E	P60228;B2R806;B3KW56;Q6IAX5	5	5	5	5	19.3	16.4	3.1404e-42	0.94147	5	0.98697	6	4	2	4	2	14.8	9	3.7878e-09	0.88032	4	0.85657	2
IPI00902991;IPI00013256;IPI00607841;IPI00909622	BetaCstF-64 variant 2;CF-1 64 kDa subunit;Cleavage stimulation factor 64 kDa subunit;Cleavage stimulation factor subunit 2;cDNA FLJ58787, highly similar to Cleavage stimulation factor 64 kDa subunit	CSTF2	BetaCstF-64 variant 2;Isoform 1 of Cleavage stimulation factor 64 kDa subunit;Isoform 2 of Cleavage stimulation factor 64 kDa subunit;cDNA FLJ58787, highly similar to Cleavage stimulation factor 64 kDa subunit	B3V096;P33240-1;P33240;P33240-2;B4DUD5	2	1	2	1	7.5	5	1.0958e-22	0.83058	2	1.406	2	2	2	2	2	6.9	7.5	3.0588e-10	1.164	2	0.96605	2
IPI00013296;IPI00397609;IPI00790711;IPI00894147	40S ribosomal protein S18;Ke-3;Ribosomal protein S18;Ribosomal protein S18, isoform CRA_b;Rhabdomyosarcoma antigen MU-RMS-40.21	D6S218E;RPS18;DADB-159G18.1-001;DAMC-227D19.3-001;DAQB-314F24.10-001;hCG_1640167;XXbac-BCX165D10.12-001;XXbac-BPG185D15.7-001;DASS-63A3.5-001	40S ribosomal protein S18;18 kDa protein;17 kDa protein;Ribosomal protein S18	P62269;Q5SUJ3;C9JGK0;Q5GGW2	2	6	2	6	11.2	34.2	1.3121e-48	0.9831	2	0.50666	6	4	8	4	8	25	50	4.0155e-44	0.97849	4	0.45782	9
IPI00013415;IPI00478287;IPI00796554;IPI00798077;IPI00893703;IPI00942012	40S ribosomal protein S7;cDNA, FLJ92055, Homo sapiens ribosomal protein S7 (RPS7), mRNA;Putative uncharacterized protein RPS7;Ribosomal protein S7, isoform CRA_b	RPS7;hCG_1784266	40S ribosomal protein S7;22 kDa protein;18 kDa protein;19 kDa protein;Putative uncharacterized protein RPS7	P62081;Q57Z92;B5MCP9	9	10	9	10	55.2	54.1	3.3533e-214	0.82898	15	0.37423	16	7	9	7	9	54.6	55.2	1.6548e-158	0.87791	7	0.29402	15
IPI00013452;IPI00909383	Bifunctional aminoacyl-tRNA synthetase;Cell proliferation-inducing gene 32 protein;Glutamate--tRNA ligase;Glutamyl-tRNA synthetase;Proline--tRNA ligase;Prolyl-tRNA synthetase;cDNA FLJ58269, highly similar to Bifunctional aminoacyl-tRNA synthetase;EPRS protein;cDNA FLJ56021, highly similar to Bifunctional aminoacyl-tRNA synthetase[Includes: Glutamyl-tRNA synthetase (EC 6.1.1.17)	EPRS;GLNS;PARS;PIG32;QARS;QPRS	Bifunctional aminoacyl-tRNA synthetase;cDNA FLJ56021, highly similar to Bifunctional aminoacyl-tRNA synthetase[Includes: Glutamyl-tRNA synthetase (Fragment)	P07814;B4DP50;Q3KQZ8;B4DKX5	23	26	23	26	25.1	29.1	0	0.90563	24	1.0037	30	12	15	12	15	13.6	16.7	4.0767e-115	0.9872	12	0.95854	16
IPI00013485;IPI00165486;IPI00943304;IPI00871956;IPI00479366;IPI00940323;IPI00386445;IPI00877829;IPI00798353;IPI00878297;IPI00479281;IPI00878284	40S ribosomal protein S2;40S ribosomal protein S4;Protein LLRep3;Similar to 40S ribosomal protein S2;Ribosomal protein S2;RPS2 protein;Ribosomal protein S2, isoform CRA_b	RPS2;RPS4;LOC392781;tcag7.979;rps2;OK/KNS-cl.6;hCG_1990006;OK/KNS-cl.7	40S ribosomal protein S2;31 kDa protein;31 kDa protein;Similar to Ribosomal protein S2;Putative uncharacterized protein ENSP00000351543 (Fragment);30 kDa protein;Ribosomal protein S2, isoform CRA_b	P15880;A4D0Y7;O60249;Q3KQT6;Q6IPX5;Q8J014;Q8N5L9;Q8NI62;Q9BSW5;A6NI39;Q8NI61	7	11	7	11	25.9	38.2	6.5165e-86	0.82064	10	0.44447	18	7	9	7	9	24.9	31.7	6.6832e-67	0.85361	8	0.4146	15
IPI00921118;IPI00759776;IPI00013508;IPI00909239	Actinin alpha 1 isoform 3;ACTN1 protein;cDNA FLJ59209, highly similar to Alpha-actinin-1;Actinin alpha 1 isoform b;Alpha-actinin cytoskeletal isoform;Alpha-actinin-1;F-actin cross-linking protein;Non-muscle alpha-actinin-1;cDNA FLJ54432, highly similar to Alpha-actinin-1;Alpha-actinin 1;cDNA FLJ40884 fis, clone UTERU2000607, highly similar to Alpha-actinin-1;Actinin 1 smooth muscle variant;Actini…	ACTN1;hCG_22243	Actinin alpha 1 isoform 3;actinin, alpha 1 isoform a;Alpha-actinin-1;actinin, alpha 1 isoform c	B7TY16;A1L0V1;B4DHH3;Q1HE25;P12814;B7Z2W3;Q5ZEZ4;B3KUX9;B3V8S3;B4DFY0;B4DRP5;B7Z565;Q86TX4	16	18	3	5	21.7	29.1	0	0.98794	6	1.0614	6	19	12	8	2	30	16.2	8.4093e-198	0.86698	9	0.97581	2
IPI00013679;IPI00749113;IPI00793322;IPI00375015;IPI00794545	Deoxyuridine 5-triphosphate nucleotidohydrolase, mitochondrial;dUTP pyrophosphatase	DUT	Isoform 1 of Deoxyuridine 5-triphosphate nucleotidohydrolase, mitochondrial;Isoform 3 of Deoxyuridine 5-triphosphate nucleotidohydrolase, mitochondrial;24 kDa protein;Isoform 2 of Deoxyuridine 5-triphosphate nucleotidohydrolase, mitochondrial;deoxyuridi	P33316-1;P33316;P33316-3;P33316-2	8	6	8	6	38.5	32.5	6.2348e-146	1.2017	10	1.3133	8	6	4	6	4	31.7	20.2	6.3591e-89	1.3249	6	1.4896	4
IPI00013808;IPI00908458;IPI00845465;IPI00908776;IPI00942539;IPI00019884;IPI00954154;IPI00936352;IPI00032137;IPI00903019;IPI00018829;IPI00217047;IPI00217048;IPI00953672;IPI00217044	Alpha-actinin-4;F-actin cross-linking protein;Non-muscle alpha-actinin 4;ACTN4 protein;cDNA FLJ58087, highly similar to Alpha-actinin-4	ACTN4	Alpha-actinin-4;cDNA FLJ58087, highly similar to Alpha-actinin-4	O43707;Q96BG6;B4E337	31	32	31	32	52.8	50.4	0	0.86497	50	0.94413	46	30	23	30	23	45.3	35.5	0	0.85538	39	0.91223	30
IPI00013877;IPI00216492;IPI00216493;IPI00908651;IPI00216494;IPI00216495;IPI00216496	Heterogeneous nuclear ribonucleoprotein 2H9;Heterogeneous nuclear ribonucleoprotein H3;Heterogeneous nuclear ribonucleoprotein H3 isoform a variant;cDNA FLJ57726, highly similar to Heterogeneous nuclear ribonucleoprotein H3	HNRNPH3;HNRPH3	Isoform 1 of Heterogeneous nuclear ribonucleoprotein H3;Isoform 2 of Heterogeneous nuclear ribonucleoprotein H3;Isoform 3 of Heterogeneous nuclear ribonucleoprotein H3;cDNA FLJ57726, highly similar to Heterogeneous nuclear ribonucleoprotein H3;Isoform 4 of	P31942-1;P31942;Q53F48;P31942-2;P31942-3;B4DHY1;P31942-4;P31942-5;P31942-6	4	4	4	4	22	22	5.4933e-130	1.1636	6	1.1638	5	7	4	7	4	42.8	22	1.1737e-229	1.0459	9	1.0152	4
IPI00479191;IPI00013881;IPI00908896;IPI00302133;IPI00925021	Heterogeneous nuclear ribonucleoprotein H;Heterogeneous nuclear ribonucleoprotein H, N-terminally processed;Putative uncharacterized protein DKFZp686A15170	HNRNPH1;HNRPH;HNRPH1;DKFZp686A15170	51 kDa protein;Heterogeneous nuclear ribonucleoprotein H	P31943;Q68DG4	15	14	15	14	47	47	0	1.1838	31	1.1911	32	12	11	10	9	37.3	39	0	1.1815	22	1.1302	12
IPI00013890;IPI00411765	14-3-3 protein sigma;Epithelial cell marker protein 1;Stratifin	HME1;SFN	Isoform 1 of 14-3-3 protein sigma;Isoform 2 of 14-3-3 protein sigma	P31947-1;P31947;P31947-2	15	8	12	6	64.1	46.4	2.0988e-199	1.129	28	0.99761	13	9	6	7	5	52.8	46.4	2.7656e-123	1.1024	13	1.1667	8
IPI00013894;IPI00479946;IPI00908463	Hsc70/Hsp90-organizing protein;Renal carcinoma antigen NY-REN-11;Stress-induced-phosphoprotein 1;Transformation-sensitive protein IEF SSP 3521;cDNA FLJ76863, highly similar to Homo sapiens stress-induced-phosphoprotein 1 (Hsp70/Hsp90-organizing protein) (STIP1), mRNA;STIP1 protein;cDNA FLJ54451, highly similar to Stress-induced-phosphoprotein 1	STIP1	Stress-induced-phosphoprotein 1;STIP1 protein;cDNA FLJ54451, highly similar to Stress-induced-phosphoprotein 1	P31948;A8K690;Q3ZCU9;B4DM70	19	16	19	16	41.1	38.3	7.7976e-245	1.0945	31	1.2815	24	24	6	24	6	51.7	16.4	4.901e-296	1.114	31	1.228	8
IPI00013895	Calgizzarin;Metastatic lymph node gene 70 protein;Protein S100-A11;Protein S100-C;S100 calcium-binding protein A11;cDNA, FLJ92471, highly similar to Homo sapiens S100 calcium binding protein A11 (calgizzarin) (S100A11), mRNA	MLN70;S100A11;S100C	Protein S100-A11	P31949;B2R5H0	7	4	7	4	82.9	64.8	8.6286e-230	1.1105	10	1.3747	4	8	8	8	8	82.9	82.9	5.5467e-278	1.1276	13	1.4381	14
IPI00013917;IPI00157456	40S ribosomal protein S12	RPS12	40S ribosomal protein S12	P25398	7	6	7	6	70.5	62.1	6.9319e-96	1.0577	11	0.97517	10	8	7	8	7	70.5	70.5	7.6889e-81	1.0535	10	0.84789	9
IPI00871851;IPI00014177;IPI00894340;IPI00894199;IPI00893096;IPI00893645;IPI00892810;IPI00894322;IPI00894283;IPI00894055;IPI00893902;IPI00892932;IPI00893477;IPI00892518;IPI00893240;IPI00893788;IPI00894088;IPI00893329	Neural precursor cell expressed developmentally down-regulated protein 5;Septin-2;Putative uncharacterized protein SEPT2	DIFF6;KIAA0158;NEDD5;SEPT2	Isoform 2 of Septin-2;Isoform 1 of Septin-2;Putative uncharacterized protein SEPT2;Putative uncharacterized protein SEPT2;Putative uncharacterized protein SEPT2;Putative uncharacterized protein SEPT2;Putative uncharacterized protein SEPT2;Putative uncharac	Q15019-2;Q15019;Q15019-1;B5MCX3;C9JB25;C9J938;C9J2Q4;C9JQJ4;C9IZU3;C9IY94;C9JL64;C9JCL7	6	4	6	4	21.5	18.7	7.9639e-149	1.0589	7	0.76561	6	5	5	5	5	23.2	23.2	4.87e-113	0.86031	4	0.81114	5
IPI00014230;IPI00796075;IPI00796630	Complement component 1 Q subcomponent-binding protein, mitochondrial;GC1q-R protein;Glycoprotein gC1qBP;Hyaluronan-binding protein 1;Mitochondrial matrix protein p32;p33;cDNA FLJ75700, highly similar to Homo sapiens complement component 1, q subcomponent binding protein (C1QBP), nuclear gene encoding mitochondrial protein, mRNA	C1QBP;GC1QBP;HABP1;SF2P32	Complement component 1 Q subcomponent-binding protein, mitochondrial;20 kDa protein;16 kDa protein	Q07021;A8K651	13	14	13	14	63.1	64.5	0	0.99519	45	0.32749	88	11	12	11	12	61	64.5	0	1.0825	27	0.35519	59
IPI00014263;IPI00375127	Eukaryotic translation initiation factor 4H;Williams-Beuren syndrome chromosomal region 1 protein;Putative uncharacterized protein WBSCR1;Similar to mKIAA0038 protein;cDNA FLJ60708, highly similar to Eukaryotic translation initiation factor 4H	EIF4H;KIAA0038;WBSCR1;WSCR1;LOC392647;tcag7.1028	Isoform Long of Eukaryotic translation initiation factor 4H;Similar to mKIAA0038 protein	Q15056-1;Q15056;Q75MU2;Q15056-2;A4D198;B4DMV6;Q75MT8;Q75MU1	4	3	4	3	26.6	21	6.9401e-51	1.1715	4	1.1651	4	4	5	4	5	28.6	31.5	4.4418e-76	1.2047	4	1.0185	6
IPI00015018;IPI00643288;IPI00878867	Inorganic pyrophosphatase;Pyrophosphate phospho-hydrolase;Pyrophosphatase (Inorganic) 1	IOPPP;PP;PPA1;RP11-367H5.1-004	Inorganic pyrophosphatase;Pyrophosphatase (Inorganic) 1	Q15181;Q5SQT6	14	12	14	12	65.1	61.9	3.648e-225	1.1005	19	1.2723	16	8	4	8	4	42.9	32.2	9.4819e-61	1.0574	10	1.3067	4
IPI00789101;IPI00789698;IPI00015029;IPI00908647;IPI00790462;IPI00910575;IPI00910005	cDNA FLJ40895 fis, clone UTERU2002294, highly similar to Prostaglandin E synthase 3 (EC 5.3.99.3);Prostaglandin E synthase 3 (Cytosolic), isoform CRA_c;Cytosolic prostaglandin E2 synthase;Hsp90 co-chaperone;Progesterone receptor complex p23;Prostaglandin E synthase 3;Telomerase-binding protein p23;cDNA FLJ59942, highly similar to Prostaglandin E synthase 3 (EC 5.3.99.3);cDNA FLJ50819, highly simi…	hCG_2016483;PTGES3;P23;TEBP	Prostaglandin E synthase 3 (Cytosolic), isoform CRA_c;19 kDa protein;Prostaglandin E synthase 3;cDNA FLJ59942, highly similar to Prostaglandin E synthase 3;Prostaglandin E synthase 3 (Cytosolic), isoform CRA_d;cDNA FLJ59888, moderately similar to Prostagla	B3KUY2;Q15185;B4DP11;B4DP21;B4DHP2	6	6	6	6	37	40	2.4086e-213	1.096	8	0.59289	8	5	6	5	6	29.1	37	4.3626e-135	1.0123	6	0.56224	7
IPI00015953;IPI00477179	DEAD box protein 21;Gu-alpha;Nucleolar RNA helicase 2;Nucleolar RNA helicase Gu;Nucleolar RNA helicase II;RH II/Gu;DDX21 protein;DEAD/H(Asp-Glu-Ala-Asp/His)box polypeptide 21	DDX21;OK/SW-cl.65	Isoform 1 of Nucleolar RNA helicase 2;Isoform 2 of Nucleolar RNA helicase 2	Q9NR30-1;Q9NR30;Q3SWU7;Q8NI92;Q9NR30-2	9	24	9	24	18.3	43.8	0	1.2423	16	0.6838	35	12	12	12	12	23.2	24.1	1.7752e-126	1.1306	13	0.61737	14
IPI00016610;IPI00027973;IPI00952792;IPI00386254;IPI00946887;IPI00946082;IPI00945164;IPI00945892;IPI00946687;IPI00946372;IPI00947004	Alpha-CP1;Heterogeneous nuclear ribonucleoprotein E1;Nucleic acid-binding protein SUB2.3;Poly(rC)-binding protein 1;cDNA, FLJ94964, highly similar to Homo sapiens poly(rC) binding protein 1 (PCBP1), mRNA;Poly(RC) binding protein 1;Putative uncharacterized protein PCBP1	PCBP1;hCG_1776997	Poly(rC)-binding protein 1	Q15365;Q53SS8	14	11	14	11	75.3	67.4	0	1.09	39	1.045	24	11	10	11	10	56.7	61.5	2.8798e-289	1.0927	21	1.003	19
IPI00909484;IPI00016786;IPI00910473;IPI00007189;IPI00642590	cDNA FLJ54776, highly similar to Cell division control protein 42 homolog;Cell division control protein 42 homolog;G25K GTP-binding protein;cDNA FLJ55107, highly similar to Cell division control protein 42 homolog;cDNA, FLJ79348, highly similar to Cell division control protein 42 homolog;Putative uncharacterized protein;Cell division cycle 42 (GTP binding protein, 25kDa)	CDC42;RP1-224A6.5-004	cDNA FLJ54776, highly similar to Cell division control protein 42 homolog;Isoform 2 of Cell division control protein 42 homolog;cDNA FLJ55107, highly similar to Cell division control protein 42 homolog;Isoform 1 of Cell division control protein 42 homolog;	B4E1U9;P60953-2;P60953;B4DMH5;B7ZAY4;P60953-1;Q9UJM1;Q5JYX0;Q9UJM0	6	5	5	5	41.5	37.3	1.4755e-58	0.8855	6	0.99696	6	3	2	2	2	20.8	16.1	1.1667e-19	0.90123	2	0.95628	2
IPI00016802;IPI00879854	NAD-dependent deacetylase sirtuin-1;SIR2-like protein 1;cDNA FLJ76335, highly similar to Homo sapiens sirtuin (silent mating type information regulation 2 homolog) 1 (S. cerevisiae), mRNA;cDNA FLJ90324 fis, clone NT2RP2001817, highly similar to NAD-dependent deacetylase sirtuin-1 (EC 3.5.1.-);Sirtuin (Silent mating type information regulation 2 homolog) 1 (S. cerevisiae);cDNA FLJ14780 fis, clone …	SIR2L1;SIRT1;RP11-57G10.3-002	NAD-dependent deacetylase sirtuin-1;cDNA FLJ76335, highly similar to Homo sapiens sirtuin (silent mating type information regulation 2 homolog) 1 (S. cerevisiae), mRNA	Q96EB6;A8K128;B0QZ35;B3KNK3	41	29	41	29	73.9	63.9	0	1.5079	111	11.209	67	38	24	38	24	66.9	49.1	0	1.4995	77	14.929	38
IPI00472442;IPI00871889;IPI00016832;IPI00910408;IPI00910833	30 kDa prosomal protein;Macropain subunit C2;Multicatalytic endopeptidase complex subunit C2;Proteasome component C2;Proteasome nu chain;Proteasome subunit alpha type-1;Proteasome subunit alpha type	HC2;NU;PROS30;PSC2;PSMA1	Isoform Long of Proteasome subunit alpha type-1;Proteasome subunit alpha type;Isoform Short of Proteasome subunit alpha type-1	P25786-2;P25786;A8MVJ4;Q53YE8;P25786-1	7	7	7	7	44.6	41.6	1.5008e-129	0.97815	9	1.0256	8	6	7	6	7	40.9	42	6.3157e-87	1.0606	7	1.0341	7
IPI00016910;IPI00646839;IPI00922360;IPI00873286;IPI00910003;IPI00939953	eIF3 p110;Eukaryotic translation initiation factor 3 subunit 8;Eukaryotic translation initiation factor 3 subunit C;Cell migration-inducing protein 17;cDNA FLJ30804 fis, clone FEBRA2001267, highly similar to Eukaryotic translation initiation factor 3 subunit 8;cDNA FLJ55450, highly similar to Eukaryotic translation initiation factor 3 subunit 8;cDNA FLJ54400, highly similar to Eukaryotic translat…	EIF3C;EIF3CL;EIF3S8	Eukaryotic translation initiation factor 3 subunit C;Putative uncharacterized protein EIF3CL;cDNA FLJ54488, highly similar to Eukaryotic translation initiation factor 3 subunit 8;cDNA FLJ55750, highly similar to Eukaryotic translation initiation factor 3 s	Q99613;A1KYQ7;B3KNZ4;B4DVQ5;B4E1D5;B4E2Z6;Q3B7B9;B5ME19;B4DDN4;B4DRU0;B4DVU3;C9J1F3;C9JJ55	9	5	9	5	16.4	8.2	3.5329e-106	0.78361	10	0.70212	6	5	7	5	7	8	9.1	1.7653e-120	0.86368	5	0.63146	8
IPI00789551;IPI00017297;IPI00470923	Putative uncharacterized protein MATR3;Matrin-3;cDNA FLJ10526 fis, clone NT2RP2000931, highly similar to Matrin-3;cDNA FLJ55637, highly similar to Matrin-3;cDNA FLJ53172, highly similar to Matrin-3;cDNA, FLJ79319, highly similar to Matrin-3;Putative uncharacterized protein DKFZp686K0542;Putative uncharacterized protein DKFZp686K23100;Clone CDABP0107 mRNA sequence	MATR3;KIAA0723;DKFZp686K0542;DKFZp686K23100	Putative uncharacterized protein MATR3;Matrin-3	A8MXP9;P43243;B3KM87;B4DF66;B4DRS1;B7ZAV5;Q5CZA7;Q68D11;Q9H4N1	11	10	11	10	22.9	16.3	2.2117e-152	1.1196	12	0.9908	13	12	17	12	17	24.6	30.9	5.3674e-177	1.1197	14	0.90248	23
IPI00017303;IPI00893933;IPI00941267;IPI00940797;IPI00940255;IPI00942418;IPI00942143;IPI00783458;IPI00783348;IPI00816513	DNA mismatch repair protein Msh2;MutS protein homolog 2;cDNA FLJ57316, highly similar to DNA mismatch repair protein Msh2;cDNA FLJ51193, highly similar to DNA mismatch repair protein Msh2;MutS homolog 2 variant;cDNA FLJ50998, highly similar to DNA mismatch repair protein Msh2;Putative uncharacterized protein MSH2;cDNA FLJ51069, highly similar to DNA mismatch repair protein Msh2;Mutant mismatch re…	MSH2	DNA mismatch repair protein Msh2;MutS homolog 2 variant;cDNA FLJ50998, highly similar to DNA mismatch repair protein Msh2;Putative uncharacterized protein MSH2 (Fragment);55 kDa protein;46 kDa protein;cDNA FLJ51069, highly similar to DNA mismatch repair pr	P43246;B4DL39;B4E2Z2;Q53FK0;Q53GS1;B4DN49;Q53RU4;B4DSB9;C9J809;Q6VBB7	12	5	12	5	21.3	12.1	1.8683e-236	1.1352	13	1.2296	5	2	3	2	3	2.8	5.9	8.2761e-05	1.1306	2	1.0264	3
IPI00017451;IPI00470590;IPI00878677	SF3a120;Spliceosome-associated protein 114;Splicing factor 3A subunit 1;cDNA FLJ55438, highly similar to Splicing factor 3 subunit 1	SAP114;SF3A1	Splicing factor 3 subunit 1;splicing factor 3a, subunit 1, 120kDa isoform 2	Q15459;B4E091;C9JAT6	7	7	7	7	15.5	14.9	1.2645e-43	1.2378	7	0.9529	7	3	5	3	5	6.3	11.5	1.767e-67	1.021	5	0.85874	6
IPI00017596;IPI00910350	APC-binding protein EB1;End-binding protein 1;Microtubule-associated protein RP/EB family member 1;MAPRE1 protein;cDNA FLJ52068, highly similar to Microtubule-associated protein RP/EB family member 1	MAPRE1	Microtubule-associated protein RP/EB family member 1;cDNA FLJ52068, highly similar to Microtubule-associated protein RP/EB family member 1	Q15691;A2VCR0;B4DM33	11	7	11	7	64.2	48.5	3.508e-150	0.99823	14	1.0268	8	4	3	4	3	24.3	20.5	2.883e-58	0.94638	5	0.98125	4
IPI00017726;IPI00336094;IPI00639797	17-beta-hydroxysteroid dehydrogenase 10;3-hydroxy-2-methylbutyryl-CoA dehydrogenase;3-hydroxyacyl-CoA dehydrogenase type II;3-hydroxyacyl-CoA dehydrogenase type-2;Endoplasmic reticulum-associated amyloid beta-peptide-binding protein;Mitochondrial ribonuclease P protein 2;Short-chain type dehydrogenase/reductase XH98G2;Type II HADH;HADH2 protein;Hydroxyacyl-Coenzyme A dehydrogenase, type II, isofo…	ERAB;HADH2;HSD17B10;MRPP2;SCHAD;XH98G2;hCG_19788;RP3-339A18.2-001;RP3-339A18.2-004	Isoform 1 of 3-hydroxyacyl-CoA dehydrogenase type-2;Isoform 2 of 3-hydroxyacyl-CoA dehydrogenase type-2;Hydroxysteroid (17-beta) dehydrogenase 10	Q99714-1;Q99714;Q6IBS9;Q99714-2;Q5H928	10	6	10	6	66.3	42.1	0	1.1376	16	1.2819	9	6	2	6	2	42.9	15.3	7.2627e-159	1.0601	5	1.1889	3
IPI00017763;IPI00941463;IPI00789437;IPI00798071;IPI00788840;IPI00790016	Nucleosome assembly protein 1-like 4;Nucleosome assembly protein 1-like 4b;Putative uncharacterized protein NAP1L4;cDNA, FLJ92975, highly similar to Homo sapiens nucleosome assembly protein 1-like 4 (NAP1L4), mRNA;cDNA FLJ59403, highly similar to Nucleosome assembly protein 1-like 4;cDNA, FLJ79141, highly similar to Nucleosome assembly protein 1-like 4;cDNA, FLJ79223, highly similar to Nucleosome…	NAP1L4;NAP1L4b;NAP2	Putative uncharacterized protein NAP1L4;Nucleosome assembly protein 1-like 4;Putative uncharacterized protein NAP1L4;Putative uncharacterized protein NAP1L4;Putative uncharacterized protein NAP1L4	A8CGI3;A8MZ22;B2R6J4;B4DS05;B7ZAC7;B7ZAK9;B7ZB83;Q99733;C9JZI7;A8MXH2;C9J6D1	13	15	12	13	45.6	52.6	0	0.92956	21	0.3378	23	8	7	6	6	28.8	28	3.2786e-166	0.90442	5	0.36161	10
IPI00879750;IPI00017964;IPI00878876;IPI00879063	Small nuclear ribonucleoprotein Sm D3;snRNP core protein D3;cDNA FLJ51872, highly similar to Small nuclear ribonucleoprotein Sm D3	SNRPD3	Putative uncharacterized protein SNRPD3;Small nuclear ribonucleoprotein Sm D3;cDNA FLJ51872, highly similar to Small nuclear ribonucleoprotein Sm D3;Putative uncharacterized protein SNRPD3	C9JQC3;P62318;B5BU13;B4DJP7;C9JFR3	3	4	3	4	22.9	34.3	1.2362e-130	1.1288	4	0.52886	6	4	4	4	4	34.3	34.3	5.3875e-102	1.0889	4	0.39621	4
IPI00018140;IPI00402182	Glycine- and tyrosine-rich RNA-binding protein;Heterogeneous nuclear ribonucleoprotein Q;NS1-associated protein 1;Synaptotagmin-binding, cytoplasmic RNA-interacting protein;cDNA, FLJ94136, highly similar to Homo sapiens synaptotagmin binding, cytoplasmic RNA interacting protein (SYNCRIP), mRNA	HNRPQ;NSAP1;SYNCRIP	Isoform 1 of Heterogeneous nuclear ribonucleoprotein Q;Isoform 2 of Heterogeneous nuclear ribonucleoprotein Q	O60506-1;O60506;B2R8Z8;O60506-2	15	20	15	20	31.8	46.7	0	1.1419	35	0.85958	55	20	14	20	14	47	26	1.8863e-206	1.0728	24	0.7493	18
IPI00018146;IPI00796727;IPI00651755	14-3-3 protein tau;14-3-3 protein T-cell;14-3-3 protein theta;Protein HS1;cDNA FLJ52118, highly similar to 14-3-3 protein theta;cDNA FLJ51144, highly similar to 14-3-3 protein theta;cDNA, FLJ79057, highly similar to 14-3-3 protein theta;Putative uncharacterized protein YWHAQ	YWHAQ	14-3-3 protein theta;Putative uncharacterized protein YWHAQ	P27348;B4DMT8;B4DY04;Q53S41;Q53RR5	19	14	15	12	67.3	54.7	0	1.0269	32	0.76444	24	14	14	14	14	49.8	57.1	0	1.0485	22	0.89772	22
IPI00018206;IPI00910267;IPI00908623	Aspartate aminotransferase, mitochondrial;Fatty acid-binding protein;Glutamate oxaloacetate transaminase 2;Plasma membrane-associated fatty acid-binding protein;Transaminase A;cDNA FLJ78439, highly similar to Homo sapiens glutamic-oxaloacetic transaminase 2;cDNA FLJ40994 fis, clone UTERU2015640, highly similar to Aspartate aminotransferase, mitochondrial (EC 2.6.1.1);cDNA FLJ55692, highly similar…	GOT2	Aspartate aminotransferase, mitochondrial;Aspartate aminotransferase	P00505;A8K482;B3KUZ8;B4DJA6	6	4	6	4	17.7	10.5	5.3859e-18	1.1278	6	1.0331	4	4	4	4	4	14	15.6	1.1357e-39	1.0728	4	1.1561	4
IPI00018248;IPI00450783;IPI00894313	ER lumen protein retaining receptor 2;ERD2-like protein 1;KDEL endoplasmic reticulum protein retention receptor 2	ERD2.2;KDELR2	Isoform 1 of ER lumen protein retaining receptor 2;Isoform 2 of ER lumen protein retaining receptor 2;Putative uncharacterized protein KDELR2	P33947-1;P33947;P33947-2;C9JI16	1	1	1	1	8	8	0.00076185	0.80886	3	0.70213	3	1	1	1	1	8	8	6.0158e-09	0.82587	2	0.71023	2
IPI00640817;IPI00018342;IPI00515036;IPI00743623;IPI00844054;IPI00943762	Adenylate kinase 1 variant;Adenylate kinase 1;Adenylate kinase isoenzyme 1;ATP-AMP transphosphorylase 1;Myokinase;Adenylate kinase 1, isoform CRA_b;AK1 protein;cDNA, FLJ94359, Homo sapiens adenylate kinase 1 (AK1), mRNA	AK1;RP11-203J24.1-009;hCG_2039407;RP11-203J24.1-008;RP11-203J24.1-011	Adenylate kinase 1;Adenylate kinase isoenzyme 1;Adenylate kinase 1	Q53EY8;Q5T9B7;P00568;Q6FGX9;Q5T9B8	10	7	10	7	53.8	42.4	1.4681e-82	0.949	11	1.2416	9	2	5	2	5	16.2	27.1	4.6042e-92	1.0862	2	1.0336	5
IPI00018465;IPI00952607;IPI00552072;IPI00952671;IPI00946633;IPI00916908	CCT-eta;HIV-1 Nef-interacting protein;T-complex protein 1 subunit eta;Chaperonin containing TCP1, subunit 7 (Eta) variant;CCT7 protein;cDNA FLJ54074, highly similar to T-complex protein 1 subunit eta;Chaperonin containing TCP1, subunit 7 (Eta), isoform CRA_c;cDNA FLJ54832, highly similar to T-complex protein 1 subunit eta;Putative uncharacterized protein CCT7;cDNA FLJ59454, highly similar to T-co…	CCT7;CCTH;NIP7-1;hCG_1997313	T-complex protein 1 subunit eta;chaperonin containing TCP1, subunit 7 isoform d;Putative uncharacterized protein CCT7;chaperonin containing TCP1, subunit 7 isoform c	Q99832;Q53HV2;Q6IBT3;B7Z4T9;A8MWI8;B7Z1C9;B8ZZC9;B7Z4Z7;B7Z7I4	14	16	14	16	40.7	49.9	3.5697e-261	0.95328	18	1.1511	22	11	3	11	3	38.1	14.5	1.7307e-142	1.0396	13	1.0724	3
IPI00646240;IPI00794461;IPI00930174;IPI00930570;IPI00303133;IPI00020101;IPI00419833;IPI00152906;IPI00477495;IPI00018534;IPI00554798;IPI00815755;IPI00329665	Histone H2B;Histone H2B type 1-N;Histone H2B.d;Histone H2B type 1-H;Histone H2B.j;Histone H2B type 1-C/E/F/G/I;Histone H2B.1 A;Histone H2B.a;Histone H2B.g;Histone H2B.h;Histone H2B.k;Histone H2B.l;HIRA-interacting protein 1;Histone H2B type 1-K;HIRA-interacting protein 2;Histone H2B type 1-D;Histone H2B.1 B;Histone H2B.b;Histone H2B type F-S;Histone H2B.s;Histone H2B type 1-L;Histone H2B.c;Histon…	H2BFD;HIST1H2BN;H2BFJ;HIST1H2BH;H2BFA;H2BFG;H2BFH;H2BFK;H2BFL;HIST1H2BC;HIST1H2BE;HIST1H2BF;HIST1H2BG;HIST1H2BI;hCG_1640484;hCG_1640985;hCG_1641780;hCG_1787353;hCG_1787365;H2BFT;HIRIP1;HIST1H2BK;H2BFB;HIRIP2;HIST1H2BD;H2BFS;H2BFC;HIST1H2BL;H2BFE;HIST1H2BM;HIST2H2BF	Histone H2B;Histone H2B type 1-N;histone cluster 2, H2bf isoform b;Histone H2B;Histone H2B type 1-H;histone cluster 1, H2bg;Histone H2B type 1-K;Histone H2B type 1-D;Histone H2B type F-S;Histone H2B type 1-L;Histone H2B type 1-M;HIST1H2BC protein;Histone H	B4DR52;Q99877;B4DLA9;A8K9J7;Q93079;B2R541;P62807;B2R4S9;O60814;P58876;P57053;Q99880;Q99879;Q0D2M2;Q5QNW6	5	4	5	4	27.1	20.5	1.5066e-173	1.3861	10	1.0161	9	5	4	5	4	27.1	20.5	1.0375e-116	1.3386	9	0.8627	8
IPI00018931;IPI00943562	Maternal-embryonic 3;Vacuolar protein sorting-associated protein 35;Vesicle protein sorting 35;Vacuolar protein sorting 35 variant;Putative uncharacterized protein DKFZp686O2462	MEM3;TCCCTA00141;VPS35;DKFZp686O2462	Vacuolar protein sorting-associated protein 35	Q96QK1;Q53FR4;Q5HYM2	3	6	3	6	7.2	13.2	8.3596e-89	0.82812	4	1.0128	6	6	2	6	2	12.9	4.9	6.1554e-158	0.84081	7	1.0055	2
IPI00019502;IPI00395772;IPI00873982;IPI00743857;IPI00020501;IPI00744256;IPI00024870;IPI00742780;IPI00926581;IPI00941217;IPI00607818;IPI00790503;IPI00337335;IPI00479307;IPI00397526;IPI00607778;IPI00029818	Cellular myosin heavy chain, type A;Myosin heavy chain 9;Myosin heavy chain, non-muscle IIa;Myosin-9;Non-muscle myosin heavy chain A;Non-muscle myosin heavy chain IIa;cDNA FLJ77145, highly similar to Homo sapiens myosin, heavy polypeptide 9, non-muscle (MYH9), mRNA;cDNA FLJ57040, highly similar to Myosin-9;MYH9 variant protein;Myosin, heavy polypeptide 9, non-muscle, isoform CRA_a;Non-muscle myos…	MYH9;hCG_41454	Isoform 1 of Myosin-9;Isoform 2 of Myosin-9	P35579-1;P35579;A8K6E4;B4E3S1;Q60FE2;Q86XU5;Q99529;P35579-2;Q2PS10;Q9UMJ0	8	15	8	15	7.3	12	1.1904e-248	0.82407	9	0.87756	15	3	4	3	4	3.2	4.2	2.7136e-45	0.61763	3	0.91488	4
IPI00019755;IPI00642936;IPI00513927	Glutathione S-transferase omega-1;cDNA, FLJ94267, highly similar to Homo sapiens glutathione S-transferase omega 1 (GSTO1), mRNA;Glutathione S-transferase omega 1	GSTO1;GSTTLP28;RP11-99N20.1-004;RP11-99N20.1-005	Glutathione S-transferase omega-1;Glutathione S-transferase omega 1;Glutathione S-transferase omega 1	P78417;B2R983;Q5TA02;Q5TA01	5	8	5	8	42.7	49.4	1.3909e-61	1.035	6	1.2326	8	4	3	4	3	28.6	24.9	6.6813e-21	1.0494	4	1.1717	3
IPI00020021;IPI00909779;IPI00942944;IPI00425937	Protein DEK;cDNA FLJ51914, highly similar to Protein DEK;cDNA FLJ53031, highly similar to Protein DEK;cDNA FLJ52337, highly similar to Protein DEK	DEK	Protein DEK;cDNA FLJ53031, highly similar to Protein DEK;DEK oncogene isoform 2	P35659;B2R6K6;B4DNW3;B4DFG0;B4DN37	7	7	7	7	21.6	21.6	3.3934e-74	1.2456	9	0.6974	7	6	3	6	3	14.4	14.4	2.6029e-48	1.1267	8	0.70389	5
IPI00020599	Calregulin;Calreticulin;CRP55;Endoplasmic reticulum resident protein 60;grp60;HACBP;cDNA FLJ53009, highly similar to Calreticulin;cDNA FLJ58668, highly similar to Calreticulin;Calreticulin variant	CALR;CRTC	Calreticulin	P27797;B4DHR1;B4E2Y9;Q53G71;Q6IAT4	11	13	11	13	55.6	64.7	1.0844e-246	1.0852	18	0.96482	18	8	1	8	1	40.3	4.3	2.6295e-64	1.092	10	0.92101	2
IPI00020632;IPI00909521;IPI00640430;IPI00514341;IPI00642128;IPI00941527	Argininosuccinate synthase;Citrulline--aspartate ligase;cDNA FLJ54252, highly similar to Argininosuccinate synthase (EC 6.3.4.5)	ASS;ASS1;hCG_31245;RP11-618A20.2-002	Argininosuccinate synthase;cDNA FLJ54252, highly similar to Argininosuccinate synthase	P00966;A8KAP9;Q5T6L4;B4E395	15	15	15	15	53.1	53.3	7.5389e-184	1.0868	21	1.17	22	13	7	13	7	47.3	30.4	5.0636e-93	1.0264	15	1.1023	8
IPI00020928;IPI00644515;IPI00643708	Mitochondrial transcription factor 1;Transcription factor 6;Transcription factor 6-like 2;Transcription factor A, mitochondrial;TFAM protein;Putative uncharacterized protein TFAM	TCF6;TCF6L2;TFAM	Transcription factor A, mitochondrial;Putative uncharacterized protein TFAM;Putative uncharacterized protein TFAM	Q00059;A9QXC6;Q6LES8;A8MRB2;Q05D31;Q3SX57;C9JGW4	6	4	6	4	25.6	21.1	1.4058e-26	1.2199	6	1.0118	6	2	4	2	4	6.9	21.1	2.4431e-25	1.3838	2	0.62112	5
IPI00021263;IPI00789337;IPI00793388;IPI00790689	14-3-3 protein zeta/delta;Protein kinase C inhibitor protein 1;Tyrosine 3-monooxygenase/tryptophan 5-monooxygenase activation protein zeta polypeptide;cDNA, FLJ79516, highly similar to 14-3-3 protein zeta/delta;cDNA FLJ50142, highly similar to 14-3-3 protein zeta/delta (Protein kinase Cinhibitor protein 1);cDNA FLJ51775, highly similar to 14-3-3 protein zeta/delta;Tyrosine 3-monooxygenasea/trypto…	YWHAZ	14-3-3 protein zeta/delta;cDNA FLJ51775, highly similar to 14-3-3 protein zeta/delta	P63104;D0PNI1;B0AZS6;B7Z2E6;B7Z465;Q2F831	16	14	13	11	60.4	54.7	0	1.0528	34	1.07	24	15	11	13	10	56.7	51.8	0	1.0954	23	1.1869	23
IPI00394838;IPI00021290;IPI00939422;IPI00935456	cDNA FLJ56442, highly similar to ATP-citrate synthase (EC 2.3.3.8);ACLY variant protein;ATP-citrate (pro-S-)-lyase;ATP-citrate synthase;Citrate cleavage enzyme;cDNA FLJ37765 fis, clone BRHIP2024742, highly similar to ATP-CITRATE;cDNA FLJ55447, highly similar to ATP-citrate synthase (EC 2.3.3.8)	ACLY variant protein;ACLY	cDNA FLJ56442, highly similar to ATP-citrate synthase;ATP-citrate synthase;ATP citrate lyase isoform 2;cDNA FLJ55447, highly similar to ATP-citrate synthase	B4DIM0;Q4LE36;P53396;Q8N9C4;B4E3P0	23	26	23	26	31.5	33.9	1.197e-298	1.0667	26	1.2686	28	9	10	9	10	11.6	12.4	1.5994e-170	1.0738	10	1.1963	9
IPI00909773;IPI00021347;IPI00909975	Ubiquitin carrier protein;L-UBC;UbcH7;Ubiquitin carrier protein L3;Ubiquitin-conjugating enzyme E2 L3;Ubiquitin-conjugating enzyme E2-F1;Ubiquitin-protein ligase L3	UBCE7;UBCH7;UBE2L3	Ubiquitin carrier protein;Ubiquitin-conjugating enzyme E2 L3;Ubiquitin carrier protein	B4DSZ4;P68036;A8K4W8;B4DDG1	4	3	4	3	31.1	25.9	9.4588e-24	1.0129	3	1.1138	3	2	2	2	2	17.5	17.5	1.6118e-05	1.0184	2	1.0044	2
IPI00021440;IPI00930226;IPI00790339;IPI00796881	Actin, cytoplasmic 2;Actin, cytoplasmic 2, N-terminally processed;Gamma-actin;cDNA FLJ57283, highly similar to Actin, cytoplasmic 2	ACTB;ACTG;ACTG1	Actin, cytoplasmic 2;cDNA FLJ57283, highly similar to Actin, cytoplasmic 2	P63261;B4E3A4	31	28	31	28	88.5	84.8	0	0.99168	188	1.0757	171	31	34	1	1	88.5	91.2	0	0.92322	2	1.0409	2
IPI00021700	Cyclin;Proliferating cell nuclear antigen	PCNA	Proliferating cell nuclear antigen	P12004;B4DUA2;Q6FHF5;Q6FI35;Q7Z6A1;Q7Z6A2;Q7Z6A3	19	12	19	12	90.4	73.9	0	1.0552	36	1.2311	27	17	15	17	15	87.4	67.4	0	1.0431	28	1.299	21
IPI00021828	CPI-B;Cystatin-B;Liver thiol proteinase inhibitor;Stefin-B;cDNA, FLJ92415, Homo sapiens cystatin B (stefin B) (CSTB), mRNA;CSTB protein;Cystatin B;Cystatin B (Stefin B);Cystatin B (Stefin B), isoform CRA_a	CST6;CSTB;STFB;hCG_401291	Cystatin-B	P04080;Q76LA1	3	3	3	3	45.9	45.9	5.8126e-47	1.1906	3	1.209	4	4	5	4	5	70.4	79.6	1.7877e-79	1.1087	6	1.2447	6
IPI00021840;IPI00643522;IPI00640929;IPI00382475	40S ribosomal protein S6;Phosphoprotein NP33;cDNA FLJ78049, highly similar to Homo sapiens ribosomal protein S6 (RPS6), mRNA;cDNA, FLJ92127, Homo sapiens ribosomal protein S6 (RPS6), mRNA;Ribosomal protein S6;Ribosomal protein S6, isoform CRA_e;Ribosomal protein S6, isoform CRA_a	OK/SW-cl.2;RPS6;hCG_1741512;RP11-513M16.6-001;RP11-513M16.6-002	40S ribosomal protein S6;Ribosomal protein S6, isoform CRA_a	P62753;A2A3R6;Q96DV6;A2A3R5	9	11	9	11	34.1	32.1	0	0.76289	11	0.14539	21	6	15	6	15	22.5	43.8	0	0.73213	5	0.14093	25
IPI00022078;IPI00923597;IPI00796530;IPI00922016	Differentiation-related gene 1 protein;Nickel-specific induction protein Cap43;N-myc downstream-regulated gene 1 protein;Protein NDRG1;Reducing agents and tunicamycin-responsive protein;Rit42;cDNA FLJ33828 fis, clone CTONG2003599, highly similar to Protein NDRG1;N-myc downstream regulated gene 1, isoform CRA_a;cDNA FLJ55222, highly similar to Protein NDRG1;N-myc downstream regulated gene 1 varian…	CAP43;DRG1;NDRG1;RTP;hCG_32451;TRG14	Protein NDRG1;cDNA FLJ39243 fis, clone OCBBF2008283, highly similar to Protein NDRG1	Q92597;B3KR80;B7Z446;Q53EU7;Q597H1;B3KU62;B3KWB2;B7Z505;B7Z5Z7;Q8N959	5	3	5	3	26.4	14	7.1619e-07	0.74009	5	0.48429	3	2	2	2	2	14	14.5	3.1677e-08	0.70333	3	0.60816	2
IPI00022314;IPI00847322;IPI00607577;IPI00911015	Superoxide dismutase [Mn], mitochondrial;Superoxide dismutase;Superoxide dismutase 2, mitochondrial;Manganese superoxide dismutase;MnSOD;SOD2 protein;Putative uncharacterized protein DKFZp564M2422	SOD2;RP1-56L9.2-003;DKFZp564M2422	Superoxide dismutase [Mn], mitochondrial;superoxide dismutase 2, mitochondrial isoform A precursor;superoxide dismutase 2, mitochondrial isoform B precursor;Superoxide dismutase	P04179;B3KUK2;Q7Z7M4;Q7Z7M7;Q4ZJI1;Q7Z7M5;Q7Z7M6;B4DL20;B4E3K9;Q5TCM0;Q6LE88;Q6LEN1;Q96AM7;Q9UG59	3	4	3	4	16.7	20.7	1.0261e-66	1.1163	3	1.2675	4	2	2	2	2	10.4	10.4	9.0782e-52	1.125	2	1.1325	2
IPI00022744;IPI00219994;IPI00910737;IPI00910298;IPI00219762	Cellular apoptosis susceptibility protein;Chromosome segregation 1-like protein;Exportin-2;Importin-alpha re-exporter;cDNA FLJ53202, highly similar to Exportin-2;Cellular apoptosis susceptibility protein variant 2;cDNA FLJ59343, highly similar to Exportin-2;cDNA FLJ59371, highly similar to Exportin-2;cDNA FLJ54022, highly similar to Exportin-2;cDNA FLJ56236, highly similar to Exportin-2	CAS;CSE1L;XPO2;CSE1L-2	Isoform 1 of Exportin-2;Isoform 3 of Exportin-2;cDNA FLJ54022, highly similar to Exportin-2;cDNA FLJ56236, highly similar to Exportin-2	P55060-1;P55060;B4DUC5;P55060-3;A3RLL6;B4DM67;B4DPS6;B4DM31;B4DS32	44	45	44	45	63.1	66.6	0	1.0382	90	1.3092	87	37	34	37	34	51.3	51.9	0	1.0949	55	1.3899	47
IPI00022774;IPI00915799;IPI00916175;IPI00894474;IPI00239789;IPI00645111	15S Mg(2+)-ATPase p97 subunit;Transitional endoplasmic reticulum ATPase;Valosin-containing protein;VCP protein;Putative uncharacterized protein DKFZp434K0126	VCP;DKFZp434K0126	Transitional endoplasmic reticulum ATPase	P55072;Q0IIN5;Q96IF9;Q9HAP0;Q9HAP1;Q9NTC4	26	33	26	33	50.2	62.7	0	1.0858	49	1.0479	53	32	7	32	7	56.7	19	0	1.0596	39	0.97498	11
IPI00023006;IPI00008603;IPI00021428;IPI00025416;IPI00922693;IPI00930343;IPI00514530;IPI00414057;IPI00954527;IPI00921887;IPI00645534;IPI00917820;IPI00917457;IPI00917282	Actin, alpha cardiac muscle 1;Alpha-cardiac actin;Actin, aortic smooth muscle;Alpha-actin-2;Cell growth-inhibiting gene 46 protein;cDNA FLJ32030 fis, clone NTONG2000040, highly similar to Actin, alpha cardiac;cDNA FLJ52761, highly similar to Actin, aortic smooth muscle;Actin-like protein;Actin, alpha skeletal muscle;Alpha-actin-1;Actin, gamma-enteric smooth muscle;Alpha-actin-3;Gamma-2-actin;Smoo…	ACTC;ACTC1;ACTA2;ACTSA;ACTVS;GIG46;ACT;ACTA;ACTA1;ACTA3;ACTG2;ACTL3;ACTSG;RP5-1068B5.2-003	Actin, alpha cardiac muscle 1;Actin, aortic smooth muscle;Actin, alpha skeletal muscle;Actin, gamma-enteric smooth muscle;cDNA FLJ53662, highly similar to Actin, alpha skeletal muscle;cDNA FLJ78096, highly similar to Homo sapiens actin, alpha, cardiac musc	P68032;P62736;B3KPP5;B4DUI8;Q562S2;P68133;P63267;B3KW67;B7Z6P1;A8K3K1;A6NL76;Q5T8M8;Q7Z7J6;Q13707	19	16	2	2	40.1	36.6	0	1.0006	21	1.0559	23	18	19	2	2	40.1	40.1	0	0.94751	14	1.0748	12
IPI00642971;IPI00789435;IPI00023048;IPI00064086;IPI00796284;IPI00795920;IPI00792430	Antigen NY-CO-4;Elongation factor 1-delta;cDNA, FLJ95068, highly similar to Homo sapiens eukaryotic translation elongation factor 1 delta (guanine nucleotide exchange protein) (EEF1D), transcript variant 1, mRNA;FP1047;EEF1D protein;cDNA: FLJ20897 fis, clone ADKA03573;Eukaryotic translation elongation factor 1 delta (Guanine nucleotide exchange protein), isoform CRA_a;cDNA FLJ57946, highly simila…	EEF1D;EF1D;hCG_1994718	Isoform 2 of Elongation factor 1-delta;eukaryotic translation elongation factor 1 delta isoform 3;Isoform 1 of Elongation factor 1-delta;eukaryotic translation elongation factor 1 delta isoform 4;cDNA FLJ57946, highly similar to Elongation factor 1-delta;2	P29692-2;P29692;B2RAR6;Q71RH4;Q9BW34;Q9H7G6;P29692-1;Q4VBZ6;B4DDU4	6	6	6	6	13	12.2	1.1822e-139	1.1521	8	1.143	6	5	3	5	3	11	7.4	4.4559e-141	1.1302	5	1.0837	3
IPI00759542;IPI00759754;IPI00023283;IPI00179357;IPI00759637;IPI00759613;IPI00952748;IPI00375499;IPI00375498;IPI00455173;IPI00939967;IPI00941677;IPI00783950;IPI00784174	Connectin;Rhabdomyosarcoma antigen MU-RMS-40.14;Titin;Cellular titin isoform PEVK variant 4;Putative uncharacterized protein TTN	TTN	Isoform 8 of Titin;Isoform 1 of Titin;Isoform 2 of Titin;Isoform 7 of Titin;Isoform 4 of Titin;titin isoform N2-A;Isoform 5 of Titin;titin isoform novex-2;titin isoform novex-1;Isoform 3 of Titin	Q8WZ42-8;Q8WZ42;Q8WZ42-1;Q8WZ42-2;Q8WZ42-7;Q8WZ42-4;A2TKE6;C0JYZ2;C9JXI0;Q8WZ42-5;Q8WZ42-3;A6NKB1;B1A7R7	3	3	3	3	0.2	0.1	0.40147	1.014	3	0.70943	4	2	2	2	2	0.1	0	0.0081195	0.87247	2	0.84267	2
IPI00797126;IPI00797259;IPI00023748;IPI00012479;IPI00909970	Alpha-NAC;Nascent polypeptide-associated complex subunit alpha;cDNA FLJ33331 fis, clone BRACE2000489, highly similar to Nascent polypeptide-associated complex subunit alpha;cDNA, FLJ92170, Homo sapiens nascent-polypeptide-associated complex alpha polypeptide (NACA), mRNA;HCG2016482, isoform CRA_b;Putative uncharacterized protein NACA;Alpha-NAC pseudogene 1;NAC-alpha pseudogene 1;Putative nascent …	HSD48;NACA;hCG_2016482;FKSG17;NACAP1	nascent polypeptide-associated complex alpha subunit isoform a;24 kDa protein;Nascent polypeptide-associated complex subunit alpha;Putative nascent polypeptide-associated complex subunit alpha-like protein;cDNA FLJ53704, moderately similar to Nascent polyp	Q13765;B2R4P8;Q9BZK3;Q6NT22;B4DDI8	2	4	2	4	3.1	4.8	8.5098e-180	1.3144	3	0.65297	5	2	3	2	3	3.1	3.1	2.264e-236	1.1586	2	0.47541	3
IPI00023860;IPI00789029;IPI00797545;IPI00902909;IPI00922322	NAP-1-related protein;Nucleosome assembly protein 1-like 1;cDNA FLJ58569, highly similar to Nucleosome assembly protein 1-like 1;cDNA FLJ30458 fis, clone BRACE2009421, highly similar to NUCLEOSOME ASSEMBLY PROTEIN 1-LIKE 1;cDNA FLJ60539, highly similar to Nucleosome assembly protein 1-like 1;cDNA FLJ16112 fis, clone 3NB692001853, highly similar to NUCLEOSOME ASSEMBLY PROTEIN 1-LIKE 1;Nucleosome a…	NAP1L1;NRP;hCG_2015037	Nucleosome assembly protein 1-like 1;cDNA FLJ30458 fis, clone BRACE2009421, highly similar to NUCLEOSOME ASSEMBLY PROTEIN 1-LIKE 1;cDNA FLJ60539, highly similar to Nucleosome assembly protein 1-like 1;Nucleosome assembly protein 1-like 1, isoform CRA_c	P55209;B7Z9C2;B3KNT8;B7Z2V4;B3KV44;B7Z4K9	15	19	15	19	64.2	64.7	0	0.98973	30	0.41629	57	14	11	14	11	59.3	52.2	2.5139e-228	0.97081	25	0.39037	25
IPI00024067;IPI00455383;IPI00022881;IPI00300446;IPI00385931	Clathrin heavy chain 1;Clathrin heavy chain on chromosome 17	CLH17;CLTC;CLTCL2;KIAA0034	Isoform 1 of Clathrin heavy chain 1;Isoform 2 of Clathrin heavy chain 1	Q00610-1;Q00610;Q00610-2	31	34	31	34	28.1	34.8	0	0.86687	31	0.98894	35	15	12	15	12	12.2	10.6	1.7904e-145	0.78698	17	1.0182	12
IPI00024095;IPI00745868	35-alpha calcimedin;Annexin A3;Annexin III;Annexin-3;Inositol 1,2-cyclic phosphate 2-phosphohydrolase;Lipocortin III;Placental anticoagulant protein III	ANX3;ANXA3	Annexin A3;Putative uncharacterized protein ANXA3 (Fragment)	P12429;A6NLK4	9	8	9	8	31	33.1	1.1636e-127	1.0378	9	1.033	7	3	4	3	4	12.1	18	1.2468e-41	0.93519	3	1.0572	4
IPI00024175;IPI00218372;IPI00647380;IPI00154509;IPI00748423;IPI00219950;IPI00847750;IPI00646946	Proteasome subunit alpha type-7;Proteasome subunit RC6-1;Proteasome subunit XAPC7;Proteasome subunit alpha type;Proteasome (Prosome, macropain) subunit, alpha type, 7;Proteasome subunit alpha type-7-like;PSMA8 protein	HSPC;PSMA7;RP5-1005F21.4-006;PSMA7L;PSMA8	Isoform 1 of Proteasome subunit alpha type-7;Isoform 2 of Proteasome subunit alpha type-7;Proteasome (Prosome, macropain) subunit, alpha type, 7;Isoform 1 of Proteasome subunit alpha type-7-like;Isoform 3 of Proteasome subunit alpha type-7-like;Isoform 2 o	O14818-1;O14818;Q05DH1;O14818-2;Q5JXJ1;Q8TAA3-1;Q8TAA3;B0YJ75;Q8TAA3-5;Q4G1B8;Q8TAA3-2;B0YJ74	8	7	8	7	43.5	38.7	4.4733e-110	1.0351	10	1.1374	8	4	2	4	2	21.8	11.3	4.0272e-54	0.97903	4	0.95702	2
IPI00024364;IPI00843876;IPI00908817;IPI00908440;IPI00879855;IPI00880000	Importin beta-2;Karyopherin beta-2;M9 region interaction protein;Transportin-1	KPNB2;MIP1;TNPO1;TRN	Isoform 1 of Transportin-1;Isoform 2 of Transportin-1;Isoform 3 of Transportin-1	Q92973-1;Q92973;Q92973-2;Q92973-3	22	29	22	29	39.4	54.6	0	1.0667	35	1.0107	46	17	7	17	7	33.7	12.6	8.1135e-145	1.0951	18	1.035	10
IPI00024664;IPI00375145;IPI00946465	Deubiquitinating enzyme 5;Isopeptidase T;Ubiquitin carboxyl-terminal hydrolase 5;Ubiquitin thioesterase 5;Ubiquitin-specific-processing protease 5	ISOT;USP5	Isoform Long of Ubiquitin carboxyl-terminal hydrolase 5;Isoform Short of Ubiquitin carboxyl-terminal hydrolase 5	P45974-1;P45974;P45974-2	9	18	9	18	21.4	41.7	1.03e-277	0.99456	21	1.0359	27	15	14	15	14	32.8	33.4	6.1865e-208	0.97513	19	1.1474	17
IPI00024915;IPI00759663;IPI00375306;IPI00375307	Alu corepressor 1;Antioxidant enzyme B166;Liver tissue 2D-page spot 71B;Peroxiredoxin V;Peroxiredoxin-5, mitochondrial;Peroxisomal antioxidant enzyme;PLP;Thioredoxin peroxidase PMP20;Thioredoxin reductase;TPx type VI;Putative uncharacterized protein PRDX5;Peroxiredoxin 5	ACR1;PRDX5;SBBI10	Isoform Mitochondrial of Peroxiredoxin-5, mitochondrial;Isoform Cytoplasmic+peroxisomal of Peroxiredoxin-5, mitochondrial;peroxiredoxin 5 isoform b precursor;peroxiredoxin 5 isoform c precursor	P30044-1;P30044;P30044-2;A6NG06;B7ZLJ4;A6NC19;B7ZVW3	8	9	8	9	47.7	44.9	3.6219e-153	1.0142	8	1.148	11	4	5	4	5	22.4	33.2	7.5024e-69	0.95174	5	1.0685	6
IPI00024919;IPI00374151	Antioxidant protein 1;HBC189;Peroxiredoxin III;Peroxiredoxin-3;Protein MER5 homolog;Thioredoxin-dependent peroxide reductase, mitochondrial;Peroxiredoxin 3 isoform a;Peroxiredoxin 3 isoform a variant;Humer	AOP1;PRDX3;mer5	Thioredoxin-dependent peroxide reductase, mitochondrial;peroxiredoxin 3 isoform b	P30048;A4UCS5;Q53HC2;Q14579	9	7	9	7	52.7	52	2.0758e-125	1.1868	12	1.365	9	4	4	4	4	25	26.6	1.6522e-38	1.1233	5	1.3366	5
IPI00024933;IPI00816063;IPI00868816	60S ribosomal protein L12;Ribosomal protein L12 variant	RPL12	Isoform 1 of 60S ribosomal protein L12;Isoform 2 of 60S ribosomal protein L12	P30050-1;P30050;Q59FI9;P30050-2	6	6	6	6	54.5	54.5	1.0332e-286	0.86778	6	0.82061	6	6	7	6	7	54.5	54.5	5.6344e-190	0.85451	7	0.69296	7
IPI00024993	Enoyl-CoA hydratase 1;Enoyl-CoA hydratase, mitochondrial;Short-chain enoyl-CoA hydratase	ECHS1	Enoyl-CoA hydratase, mitochondrial	P30084	4	5	4	5	23.8	29.7	3.7941e-238	1.2112	5	1.278	6	3	2	3	2	16.6	19.7	3.7113e-34	1.2491	3	0.4224	2
IPI00025019;IPI00556291	Macropain subunit C5;Multicatalytic endopeptidase complex subunit C5;Proteasome component C5;Proteasome gamma chain;Proteasome subunit beta type-1;Proteasome beta 1 subunit variant	PSC5;PSMB1	Proteasome subunit beta type-1;Proteasome subunit beta type (Fragment)	P20618;Q53FT8;Q59GN1	5	5	5	5	33.2	32.8	2.1158e-159	0.9346	8	1.0588	8	2	2	2	2	14.1	14.1	4.1703e-53	0.96369	2	1.0145	2
IPI00025091;IPI00748962	40S ribosomal protein S11	RPS11	40S ribosomal protein S11;Similar to 40S ribosomal protein S11	P62280	9	7	9	7	51.3	34.8	6.1157e-161	0.79333	12	0.2078	13	11	12	11	12	57.6	55.7	9.763e-125	0.77013	11	0.18013	17
IPI00025252;IPI00847663;IPI00790740;IPI00791418	58 kDa glucose-regulated protein;58 kDa microsomal protein;Disulfide isomerase ER-60;Endoplasmic reticulum resident protein 57;Endoplasmic reticulum resident protein 60;Protein disulfide-isomerase A3;cDNA PSEC0148 fis, clone PLACE1007202, highly similar to Protein disulfide-isomerase A3 (EC 5.3.4.1);cDNA PSEC0175 fis, clone OVARC1000169, highly similar to Protein disulfide-isomerase A3 (EC 5.3.4.…	ERP57;ERP60;GRP58;PDIA3	Protein disulfide-isomerase A3	P30101;B3KQT2;B3KQT9;B4DDM1	16	15	16	15	44.6	38.4	2.0468e-283	0.99252	18	1.0921	20	14	6	14	6	35.6	17.2	8.0922e-149	0.96996	16	1.1114	6
IPI00025273;IPI00218408;IPI00879865;IPI00657864;IPI00657647;IPI00657700;IPI00657768;IPI00384624;IPI00917833;IPI00893596;IPI00916747	5-phosphoribosylglycinamide transformylase;AIR synthase;GAR transformylase;Glycinamide ribonucleotide synthetase;Phosphoribosylamine--glycine ligase;Phosphoribosyl-aminoimidazole synthetase;Phosphoribosylformylglycinamidine cyclo-ligase;Phosphoribosylglycinamide formyltransferase;Phosphoribosylglycinamide synthetase;Trifunctional purine biosynthetic protein adenosine-3;cDNA FLJ51866, highly simil…	GART;PGFT;PRGS	Isoform Long of Trifunctional purine biosynthetic protein adenosine-3;Isoform Short of Trifunctional purine biosynthetic protein adenosine-3	P22102-1;P22102;B4DJ93;Q15374;Q3B7A7;Q59HH3;Q71VH3;P22102-2;Q52M77	17	8	17	8	29.3	14	2.928e-148	1.0536	21	1.3063	17	6	6	6	6	11.8	11.7	4.2554e-50	1.0575	6	1.1439	6
IPI00025329;IPI00175212	60S ribosomal protein L19;Ribosomal protein L19	RPL19	60S ribosomal protein L19	P84098;Q53G49;Q8IWR8	2	2	2	2	13.3	9.2	5.9688e-160	0.8824	5	0.43624	3	2	4	2	4	13.3	18.4	1.9769e-109	1.0623	5	0.31662	9
IPI00025366;IPI00793839;IPI00383539;IPI00795080;IPI00796979;IPI00791780;IPI00791211;IPI00795682;IPI00792509	Citrate synthase, mitochondrial;Citrate synthase	CS	Citrate synthase, mitochondrial;48 kDa protein;Citrate synthase;Citrate synthase	O75390;B4DJV2;B3KTN4;Q0QEL2;B7Z1E1	9	8	9	8	35.8	34.1	4.1859e-73	1.0613	13	1.2124	11	5	2	5	2	18.7	10.7	1.0747e-18	1.0866	6	1.1915	3
IPI00025491;IPI00796657;IPI00910691;IPI00794324;IPI00790597;IPI00879391	ATP-dependent RNA helicase eIF4A-1;Eukaryotic initiation factor 4A-I;cDNA FLJ78614, highly similar to Homo sapiens eukaryotic translation initiation factor 4A, isoform 1 (EIF4A1), mRNA;cDNA FLJ78244, highly similar to Homo sapiens eukaryotic translation initiation factor 4A, isoform 1 (EIF4A1), mRNA;cDNA FLJ58012, moderately similar to Eukaryotic initiation factor 4A-I (EC 3.6.1.-);cDNA FLJ58596,…	DDX2A;EIF4A;EIF4A1	Eukaryotic initiation factor 4A-I	P60842;A8K088;A8K7F6;B4DKP9;B4DNH2;B4E047;Q59F68	25	25	25	25	81.5	71.9	0	1.0772	43	0.91171	52	22	20	22	20	75.4	67.5	0	1.021	41	0.87276	43
IPI00025512;IPI00924436;IPI00909453	28 kDa heat shock protein;Estrogen-regulated 24 kDa protein;Heat shock 27 kDa protein;Heat shock protein beta-1;Stress-responsive protein 27;cDNA FLJ52243, highly similar to Heat-shock protein beta-1;Putative uncharacterized protein HSPB1	HSP27;HSP28;HSPB1	Heat shock protein beta-1;Putative uncharacterized protein HSPB1;cDNA FLJ52243, highly similar to Heat-shock protein beta-1	P04792;C9JLY6;B4DL87;C9J3N8	11	8	11	8	76.1	70.7	2.1418e-221	1.0866	25	1.2304	14	7	8	7	8	65.9	72.2	6.8706e-110	1.1581	9	1.3251	16
IPI00025815;IPI00639819;IPI00910355;IPI00844544	TAR DNA-binding protein 43;TDP43;TDP43 splice variant 1;cDNA, FLJ92755, highly similar to Homo sapiens TAR DNA binding protein (TARDBP), mRNA;cDNA FLJ57180, highly similar to TAR DNA-binding protein 43;TAR DNA binding protein variant;TAR DNA binding protein	TARDBP;TDP43;RP4-635E18.2-003	TDP43;TAR DNA binding protein	Q13148;A4GUK4;A4GUK5;B2R629;B4DRW3;Q53H27;B1AKP7	4	4	4	4	20.9	21.6	6.0992e-90	1.1506	4	1.4871	4	4	3	4	3	20.9	18.8	2.0972e-99	1.1197	4	0.91565	3
IPI00025849;IPI00940656;IPI00449263;IPI00760940;IPI00916115;IPI00018262	Acidic leucine-rich nuclear phosphoprotein 32 family member A;Acidic nuclear phosphoprotein pp32;Leucine-rich acidic nuclear protein;Mapmodulin;Potent heat-stable protein phosphatase 2A inhibitor I1PP2A;Putative HLA-DR-associated protein I;ANP32A protein	ANP32A;C15orf1;LANP;MAPM;PHAP1	Acidic leucine-rich nuclear phosphoprotein 32 family member A;28 kDa protein;ANP32A protein (Fragment)	P39687;Q08AJ6;Q3KPI8;Q6PKH8	14	14	14	14	50.2	53.4	0	1.241	25	0.60454	27	7	9	7	9	39.8	41	9.6212e-96	1.3193	10	0.57862	17
IPI00026089;IPI00917430	Pre-mRNA-splicing factor SF3b 155 kDa subunit;Spliceosome-associated protein 155;Splicing factor 3B subunit 1;SF3B1 protein;Putative uncharacterized protein DKFZp434M052	SAP155;SF3B1;DKFZp434M052	Splicing factor 3B subunit 1	O75533;A0JLT9;A0PJH5;Q32Q20;Q7Z497;Q9NTB4	24	32	24	32	31.7	39.6	8.6699e-254	1.1635	25	1.1451	33	10	11	10	11	15.1	15.6	1.0487e-110	1.1627	10	1.1418	11
IPI00026185;IPI00642256;IPI00218782;IPI00646047;IPI00647677;IPI00903103	CapZ beta;F-actin-capping protein subunit beta;Capping protein (Actin filament) muscle Z-line, beta;Capping protein (Actin filament) muscle Z-line, beta, isoform CRA_a;CAPZB protein;Capping protein (Actin filament) muscle Z-line, beta, isoform CRA_d;cDNA, FLJ93598, highly similar to Homo sapiens capping protein (actin filament) muscle Z-line, beta (CAPZB), mRNA;cDNA FLJ60094, highly similar to F-…	CAPZB;hCG_41078;RP4-657E11.7-001;RP4-657E11.7-008;RP4-657E11.7-002;RP4-657E11.7-009	Isoform 1 of F-actin-capping protein subunit beta;Isoform 2 of F-actin-capping protein subunit beta;cDNA FLJ60094, highly similar to F-actin capping protein subunit beta;cDNA FLJ43095 fis, clone CORDB2000541, highly similar to F-actin capping protein subun	P47756-1;P47756;P47756-2;B1AK87;Q32Q68;Q7L4N0;B1AK88;B2R7T8;B4DWA6;B1AK85;B1AK86;B1AP83	10	9	10	9	48.7	47.3	6.3968e-192	0.97264	14	0.9163	13	4	5	4	5	26.7	30.3	1.4989e-57	0.95999	6	1.0149	6
IPI00026202;IPI00847774;IPI00909746;IPI00872093;IPI00878506	60S ribosomal protein L18a;cDNA, FLJ92035, highly similar to Homo sapiens ribosomal protein L18a (RPL18A), mRNA;cDNA FLJ52166, highly similar to 60S ribosomal protein L18a;Ribosomal protein L18a variant;Ribosomal protein L18a;cDNA FLJ51501, highly similar to 60S ribosomal protein L18a;Ribosomal protein L18a-like protein;cDNA FLJ51502, highly similar to 60S ribosomal protein L18a	RPL18A	60S ribosomal protein L18a;cDNA FLJ51501, highly similar to 60S ribosomal protein L18a;cDNA FLJ51502, highly similar to 60S ribosomal protein L18a;21 kDa protein	Q02543;B2R4C0;B4DUV3;Q53HD3;Q76N54;B4DM74;Q32XH3;B4DM94	6	8	6	8	31.2	31.8	3.9773e-90	0.84018	8	0.43387	11	5	9	5	9	32.4	43.8	4.5471e-89	0.83818	6	0.39245	10
IPI00026215	DNase IV;Flap endonuclease 1;Flap structure-specific endonuclease 1;Maturation factor 1;cDNA FLJ51365, highly similar to Flap endonuclease 1 (EC 3.1.-.-);cDNA, FLJ93171, Homo sapiens flap structure-specific endonuclease 1 (FEN1), mRNA;FEN1 protein	FEN1;RAD2;hCG_40848	Flap endonuclease 1	P39748;B4DWZ4;Q6FHX6	9	8	9	8	37.4	35.3	1.0976e-240	1.2877	10	1.2225	9	8	5	8	5	28.9	16.3	7.8624e-152	1.154	8	1.2773	6
IPI00026216;IPI00455333;IPI00902599;IPI00902662	Puromycin-sensitive aminopeptidase;cDNA FLJ38558 fis, clone HCHON2003327, highly similar to Puromycin-sensitive aminopeptidase;cDNA FLJ39390 fis, clone PLACE6004219, highly similar to Puromycin-sensitive aminopeptidase;cDNA FLJ56052, highly similar to Puromycin-sensitive aminopeptidase (EC 3.4.11.-);cDNA FLJ53310, highly similar to Puromycin-sensitive aminopeptidase (EC 3.4.11.-);cDNA FLJ53354, h…	NPEPPS;PSA	Puromycin-sensitive aminopeptidase	P55786;B3KTP2;B3KU93;B7Z1H4;B7Z1V9;B7Z463;B7Z4B2;B7Z6T6;B7Z899	21	27	21	27	34.5	44.6	0	0.89672	33	1.4459	32	23	18	23	18	37.8	26.7	0	0.90199	32	1.5138	20
IPI00026271;IPI00742191	40S ribosomal protein S14	PRO2640;RPS14	40S ribosomal protein S14	P62263	7	8	7	8	39.7	60.3	1.9854e-111	0.9271	11	0.76629	13	6	6	6	6	33.1	33.8	6.6222e-105	1.0299	7	0.69185	10
IPI00026496	Nucleoplasmin-3	NPM3	Nucleoplasmin-3	O75607	6	5	6	5	60.1	60.1	1.7305e-227	1.1036	12	0.55611	17	4	4	4	4	41	41	3.2623e-158	1.0309	7	0.49768	8
IPI00026781	[Acyl-carrier-protein] S-acetyltransferase;[Acyl-carrier-protein] S-malonyltransferase;3-hydroxypalmitoyl-[acyl-carrier-protein] dehydratase;3-oxoacyl-[acyl-carrier-protein] reductase;3-oxoacyl-[acyl-carrier-protein] synthase;Enoyl-[acyl-carrier-protein] reductase;Fatty acid synthase;Oleoyl-[acyl-carrier-protein] hydrolase;FASN protein	FAS;FASN	Fatty acid synthase	P49327;Q13587;Q6PJJ3	46	61	46	61	31.8	40.7	0	0.88738	53	1.0661	67	21	22	21	22	14.9	15	1.0802e-276	0.92793	21	1.099	22
IPI00026970;IPI00878978	Chromatin-specific transcription elongation factor 140 kDa subunit;Facilitates chromatin transcription complex subunit SPT16;FACT 140 kDa subunit;FACT complex subunit SPT16;FACTp140;SUPT16H protein	FACT140;FACTP140;SUPT16H	FACT complex subunit SPT16	Q9Y5B9;Q0VGA3	19	30	19	30	29.7	41	0	1.2898	20	0.90235	37	9	20	9	20	11.8	25.4	3.8659e-287	1.2264	9	0.80899	23
IPI00027107	Elongation factor Tu, mitochondrial;P43	TUFM	Tu translation elongation factor, mitochondrial precursor	P49411	12	14	12	14	37.8	42.2	2.3053e-227	1.1372	16	0.80846	17	8	8	8	8	26.8	25.3	2.8139e-171	1.0915	10	0.81032	9
IPI00027175;IPI00414264;IPI00946099;IPI00925997	22 kDa protein;CP-22;Sorcin;V19;Putative uncharacterized protein SRI;cDNA FLJ60640, highly similar to Sorcin;cDNA FLJ54267, moderately similar to Sorcin	SRI	Sorcin;sorcin isoform b;Putative uncharacterized protein SRI;cDNA FLJ54267, moderately similar to Sorcin	P30626;A8MTH6;B4DKK2;C9J0K6;B4DHQ6	2	2	2	2	15.7	15.7	3.6232e-23	1.1514	2	1.2508	2	2	2	2	2	15.7	11.1	1.0851e-44	1.1898	2	1.3902	2
IPI00027223;IPI00927256;IPI00926055;IPI00925000;IPI00925864;IPI00927373;IPI00924576;IPI00011107	Cytosolic NADP-isocitrate dehydrogenase;IDP;Isocitrate dehydrogenase [NADP] cytoplasmic;NADP(+)-specific ICDH;Oxalosuccinate decarboxylase;cDNA, FLJ92536, highly similar to Homo sapiens isocitrate dehydrogenase 1 (NADP+), soluble (IDH1), mRNA;Isocitrate dehydrogenase 1;Isocitrate dehydrogenase 1 (NADP+), soluble;IDH1 protein;Isocitrate dehydrogenase 1 (NADP+), soluble, isoform CRA_a;Putative unch…	IDH1;PICD;hCG_15937	Isocitrate dehydrogenase [NADP] cytoplasmic;cDNA FLJ57227, highly similar to Isocitrate dehydrogenase	O75874;B2R5M8;Q0QER2;Q567U4;Q6FHQ6;Q6FI37;Q6FIA4;Q7Z3V0;B4DXS4	10	5	10	5	33.8	15.9	2.6264e-134	1.0166	12	1.1229	5	6	3	6	3	20.8	11.6	3.7553e-104	0.98633	6	1.2585	3
IPI00027230;IPI00939289;IPI00910360;IPI00556482;IPI00556538	94 kDa glucose-regulated protein;Endoplasmin;gp96 homolog;Heat shock protein 90 kDa beta member 1;Tumor rejection antigen 1;Tumor rejection antigen (Gp96) 1 variant;Tumor rejection antigen (Gp96) 1;HSP90B1 protein;cDNA FLJ58812, highly similar to Endoplasmin (Heat shock protein 90kDa beta member 1);cDNA FLJ58626, highly similar to Endoplasmin (Heat shock protein 90 kDa beta member 1)	GRP94;HSP90B1;TRA1	Endoplasmin;cDNA FLJ58626, highly similar to Endoplasmin	P14625;Q59FC6;Q5CAQ5;Q96GW1;B4DHT9;B4DU71	20	34	18	32	34.5	49.9	0	0.87715	29	0.67434	51	32	17	30	15	46.5	29.5	0	0.91924	36	0.62101	21
IPI00329512;IPI00877103;IPI00844420;IPI00785142;IPI00027285;IPI00220360;IPI00395674;IPI00384173;IPI00793157	Sm protein B/B;Small nuclear ribonucleoprotein-associated proteins B and B;Putative uncharacterized protein SNRPB;SNRPB protein;cDNA FLJ41124 fis, clone BRACE2014850, highly similar to Small nuclear ribonucleoprotein-associated protein N;Small nuclear ribonucleoprotein polypeptide N variant;cDNA FLJ56740, highly similar to Small nuclear ribonucleoprotein-associatedproteins B and B;Small nuclear r…	COD;SNRPB;SNRPB1;hCG_2039421;HCERN3;SMN;SNRPN	Isoform SM-B1 of Small nuclear ribonucleoprotein-associated proteins B and B;Putative uncharacterized protein SNRPB;30 kDa protein;cDNA FLJ41124 fis, clone BRACE2014850, highly similar to Small nuclear ribonucleoprotein-associated protein N;Isoform SM-B	P14678-3;P14678;A8MT02;Q15182;B3KVR1;Q53HE7;P14678-1;B4DVS0;Q5XPV6;P63162;Q6LBS1;Q9UKR4;P14678-2;B4DVD6;Q66K91;Q9UIS4	2	3	2	3	9.7	12.5	1.9625e-09	1.224	2	0.99119	3	2	2	2	2	10	9.7	0.00018058	1.0644	2	0.86307	3
IPI00027350;IPI00909207;IPI00794777;IPI00375401	Natural killer cell-enhancing factor B;Peroxiredoxin-2;PRP;Thiol-specific antioxidant protein;Thioredoxin peroxidase 1;Thioredoxin-dependent peroxide reductase 1;cDNA FLJ60461, highly similar to Peroxiredoxin-2 (EC 1.11.1.15);Peroxiredoxin 2, isoform CRA_a;Putative uncharacterized protein PRDX2	NKEFB;PRDX2;TDPX1;hCG_172488	Peroxiredoxin-2;cDNA FLJ60461, highly similar to Peroxiredoxin-2;Putative uncharacterized protein PRDX2	P32119;B4DF70;A6NIW5	13	12	12	11	68.2	60.1	3.8041e-256	1.0011	17	1.15	14	11	9	10	8	53	44.4	1.389e-156	1.0121	11	1.057	9
IPI00027497;IPI00908881;IPI00910781;CON__Q3ZBD7;IPI00556013	Autocrine motility factor;Glucose-6-phosphate isomerase;Neuroleukin;Phosphoglucose isomerase;Phosphohexose isomerase;Sperm antigen 36	GPI	Glucose-6-phosphate isomerase;Glucose-6-phosphate isomerase;Glucose-6-phosphate isomerase	P06744;B4DVJ0;B4DE36;B4DG39	14	12	14	12	40.1	38.7	0	1.0227	26	1.1595	16	14	6	14	6	40.5	20.8	1.8045e-292	0.97381	16	1.3615	6
IPI00027626;IPI00552590	Acute morphine dependence-related protein 2;CCT-zeta-1;HTR3;T-complex protein 1 subunit zeta;Tcp20;Chaperonin subunit 6A;cDNA, FLJ94440, highly similar to Homo sapiens chaperonin containing TCP1, subunit 6A (zeta 1)(CCT6A), mRNA;cDNA FLJ52344, highly similar to T-complex protein 1 subunit zeta;cDNA, FLJ79129, highly similar to T-complex protein 1 subunit zeta;Chaperonin containing TCP1, subunit 6…	CCT6;CCT6A;CCTZ	T-complex protein 1 subunit zeta;chaperonin containing TCP1, subunit 6A isoform b	P40227;A1JUI8;B2R9K8;B4DPJ8;Q59ET3;A6NCD2;B4DN39	10	13	10	13	32	36.5	1.3038e-240	1.0308	10	0.91369	17	7	5	7	5	20.2	16.6	5.0877e-78	0.95917	8	0.88699	4
IPI00027681	Nicotinamide N-methyltransferase;Nicotinamide N-methyltransferase, isoform CRA_a;NNMT protein	NNMT;hCG_39357	Nicotinamide N-methyltransferase	P40261;Q6FH49	8	6	8	6	47	28.8	3.2842e-295	1.0639	9	1.2085	6	3	3	3	3	19.3	22.3	1.2635e-09	1.1607	3	1.2582	3
IPI00027834;IPI00465225;IPI00848328;IPI00940312;IPI00647473;IPI00909466	Heterogeneous nuclear ribonucleoprotein L;cDNA, FLJ94229, highly similar to Homo sapiens heterogeneous nuclear ribonucleoprotein L (HNRPL),mRNA;HNRNPL protein;cDNA FLJ75895, highly similar to Homo sapiens heterogeneous nuclear ribonucleoprotein L (HNRPL), transcript variant 2, mRNA;Putative uncharacterized protein HNRNPL	HNRNPL;HNRPL;P/OKcl.14	Heterogeneous nuclear ribonucleoprotein L;heterogeneous nuclear ribonucleoprotein L isoform b	P14866;B2R959;Q6NTA2;A6NIT8	18	16	18	16	60.3	57	0	1.2032	53	1.2652	55	18	15	18	15	60.8	55.5	0	1.1425	39	1.131	30
IPI00027983	Cytidine aminohydrolase;Cytidine deaminase;Small cytidine deaminase	CDA;CDD	Cytidine deaminase	P32320;Q6GV32;Q71UE9	3	4	3	4	39.7	54.8	5.4111e-160	0.97607	4	1.2932	4	4	2	4	2	47.9	26	1.9513e-135	1.0962	4	1.1989	2
IPI00028004;IPI00788896;IPI00789577	Proteasome chain 13;Proteasome component C10-II;Proteasome subunit beta type-3;Proteasome theta chain	PSMB3	Proteasome subunit beta type-3;13 kDa protein;12 kDa protein	P49720	5	4	5	4	31.7	26.8	5.5567e-137	0.93413	8	0.90871	6	3	3	3	3	23.4	23.4	7.7549e-62	0.94364	4	0.9411	3
IPI00028006;IPI00844375	Macropain subunit C7-I;Multicatalytic endopeptidase complex subunit C7-I;Proteasome component C7-I;Proteasome subunit beta type-2;cDNA FLJ51890, highly similar to Proteasome subunit beta type 2 (EC 3.4.25.1);Proteasome (Prosome, macropain) subunit, beta type, 2, isoform CRA_b;Proteasome beta 2 subunit variant	PSMB2;hCG_1812781	Proteasome subunit beta type-2;Proteasome subunit beta type (Fragment)	P49721;B7Z478;Q59FJ0	10	6	10	6	70.1	53.2	4.5901e-138	0.99369	13	1.1147	8	6	6	6	6	35.3	52.2	1.3377e-96	1.0527	6	1.041	7
IPI00028091;IPI00908396;IPI00916540;IPI00916399	Actin-like protein 3;Actin-related protein 3;cDNA FLJ51082, highly similar to Actin-like protein 3;cDNA FLJ52521, highly similar to Actin-like protein 3;cDNA FLJ51148, highly similar to Actin-like protein 3;cDNA FLJ52434, highly similar to Actin-like protein 3;cDNA, FLJ79112, highly similar to Actin-like protein 3;cDNA, FLJ79295, highly similar to Actin-like protein 3;ARP3 actin-related protein 3…	ACTR3;ARP3;hCG_26669	Actin-related protein 3	P61158;B4DT29;B4DTI0;B4DXW1;Q53QM2;Q59FV6	7	3	7	3	34.4	17.2	1.2358e-64	0.90445	8	1.0824	4	5	2	5	2	24.4	13.9	3.7284e-59	0.90962	6	1.0348	3
IPI00028888;IPI00220684;IPI00220683;IPI00220685;IPI00903278;IPI00915340	AU-rich element RNA-binding protein 1;Heterogeneous nuclear ribonucleoprotein D0;cDNA FLJ54150, highly similar to Heterogeneous nuclear ribonucleoprotein D0;cDNA FLJ61020, highly similar to Heterogeneous nuclear ribonucleoprotein D0;P37 AUF1;Putative uncharacterized protein HNRNPD	AUF1;HNRNPD;HNRPD	Isoform 1 of Heterogeneous nuclear ribonucleoprotein D0;Isoform 3 of Heterogeneous nuclear ribonucleoprotein D0;Isoform 2 of Heterogeneous nuclear ribonucleoprotein D0;Isoform 4 of Heterogeneous nuclear ribonucleoprotein D0;P37 AUF1;Putative uncharacterize	Q14103-1;Q14103;Q14103-3;Q14103-2;B4DTC3;B4E0W4;Q14103-4;Q12771;B9ZVU1	12	9	12	9	36.3	27	7.4905e-123	1.3361	26	1.1857	22	9	7	7	5	27	21.1	2.1358e-160	1.232	9	1.0957	7
IPI00029012	eIF3 p167;eIF3 p180;eIF3 p185;eIF-3-theta;Eukaryotic translation initiation factor 3 subunit 10;Eukaryotic translation initiation factor 3 subunit A;cDNA FLJ50921, highly similar to Eukaryotic translation initiation factor 3 subunit 10;EIF3A protein;Eukaryotic translation initiation factor 3, subunit A	EIF3A;EIF3S10;KIAA0139	Eukaryotic translation initiation factor 3 subunit A	Q14152;B4DYS1;Q05BS0;Q24JU4;Q3B770;Q6P1R0;Q7Z5T5	8	11	8	11	8.5	11	2.3791e-84	0.92412	8	0.82327	13	3	7	3	7	4.1	7.5	1.8519e-62	0.86286	3	0.80114	7
IPI00514856;IPI00181306;IPI00029019;IPI00946257;IPI00646016;IPI00005416;IPI00644587;IPI00645155;IPI00643473;IPI00645444	Protein NICE-4;Ubiquitin-associated protein 2-like;cDNA FLJ55671, highly similar to Ubiquitin-associated protein 2-like;cDNA FLJ54706, highly similar to Ubiquitin-associated protein 2-like;Putative uncharacterized protein UBAP2L;Ubiquitin associated protein 2-like	KIAA0144;NICE4;UBAP2L;RP11-205M9.4-005	Isoform 1 of Ubiquitin-associated protein 2-like;Isoform 3 of Ubiquitin-associated protein 2-like;Isoform 2 of Ubiquitin-associated protein 2-like;Isoform 4 of Ubiquitin-associated protein 2-like;Ubiquitin associated protein 2-like	Q14157-2;Q14157;B4DYY5;Q14157-3;C9K0B9;Q14157-1;B4DZJ6;Q14157-4;C9JD99;Q5VU77	4	6	4	6	5.9	13.9	5.3063e-62	0.97859	4	0.91579	7	4	3	4	3	8.6	6.3	2.0762e-34	0.79429	4	0.79637	3
IPI00029079;IPI00945620;IPI00887759	Glutamine amidotransferase;GMP synthase [glutamine-hydrolyzing];GMP synthetase;cDNA FLJ75406, highly similar to Homo sapiens guanine monphosphate synthetase (GMPS), mRNA;cDNA, FLJ79481, highly similar to GMP synthase (glutamine-hydrolyzing) (EC6.3.5.2);Guanine monphosphate synthetase, isoform CRA_b;cDNA FLJ57604, highly similar to GMP synthase (glutamine-hydrolyzing) (EC 6.3.5.2);Guanine monophos…	GMPS;hCG_1811302	GMP synthase [glutamine-hydrolyzing];cDNA FLJ57661, highly similar to GMP synthase	P49915;A8K639;B4DUT7;Q53F90;B4DXV7	7	21	7	21	18.2	49.1	1.1867e-293	1.1524	10	1.3432	26	13	3	13	3	40.1	13.3	3.9202e-231	1.1349	14	1.5594	3
IPI00029623;IPI00867679;IPI00888766	27 kDa prosomal protein;Macropain iota chain;Multicatalytic endopeptidase complex iota chain;Proteasome iota chain;Proteasome subunit alpha type-6;cDNA FLJ52022, highly similar to Proteasome subunit alpha type 6 (EC 3.4.25.1);cDNA, FLJ79122, highly similar to Proteasome subunit alpha type 6 (EC 3.4.25.1);cDNA FLJ51729, highly similar to Proteasome subunit alpha type 6 (EC 3.4.25.1);Proteasome (Pr…	PROS27;PSMA6;hCG_21177	Proteasome subunit alpha type-6;Similar to Prosomal P27K protein	P60900;B4DQR4;B4DXJ9;Q9BZ93	6	6	6	6	31.7	32.9	4.1099e-31	0.92489	7	0.88376	6	3	2	3	2	16.3	8.9	3.5884e-32	0.90993	3	1.2281	2
IPI00029731;IPI00793102;IPI00926288;IPI00926495	60S ribosomal protein L35a;Cell growth-inhibiting gene 33 protein;Putative uncharacterized protein RPL35A	GIG33;RPL35A	60S ribosomal protein L35a;Putative uncharacterized protein RPL35A;Putative uncharacterized protein RPL35A;Putative uncharacterized protein RPL35A	P18077;C9K025;C9JBE2;C9J7F9	3	4	3	4	21.8	22.7	2.0303e-15	0.95126	3	0.63487	4	3	3	3	3	21.8	16.4	2.7348e-07	1.1429	3	0.65349	3
IPI00915363;IPI00942970;IPI00029750;IPI00915463;IPI00903204;IPI00943336;IPI00847986	40S ribosomal protein S24	RPS24;hCG_22610;RP11-6P10.1-001;RP11-6P10.1-003	ribosomal protein S24 isoform d;16 kDa protein;Isoform 1 of 40S ribosomal protein S24;ribosomal protein S24 isoform e;15 kDa protein;ribosomal protein S24 isoform f;Isoform 2 of 40S ribosomal protein S24	P62847-1;P62847;Q5T0P7;Q7Z3D1;P62847-2;Q5T0P8	3	4	3	4	13.5	13.5	4.0631e-77	0.84762	5	0.42777	6	3	3	3	3	13.5	13.5	3.983e-85	0.93999	3	0.39701	4
IPI00029764;IPI00908449	SF3a60;Spliceosome-associated protein 61;Splicing factor 3A subunit 3;cDNA FLJ78246, highly similar to Homo sapiens splicing factor 3a, subunit 3, 60kDa (SF3A3), mRNA;cDNA FLJ78053, highly similar to Homo sapiens splicing factor 3a, subunit 3, 60kDa (SF3A3), mRNA;cDNA FLJ46581 fis, clone THYMU3043200, highly similar to Splicing factor 3A subunit 3;Splicing factor 3a, subunit 3 variant;cDNA FLJ587…	SAP61;SF3A3	Splicing factor 3A subunit 3;cDNA FLJ58737, highly similar to Splicing factor 3A subunit 3	Q12874;A8K566;A8K7V1;B3KY12;Q53HM6;B4DW90	11	15	11	15	29.1	48.5	1.8671e-221	1.2419	12	0.8136	18	6	2	6	2	18.4	7.2	8.2237e-46	1.199	5	0.87806	2
IPI00029997;IPI00643842	6-phosphogluconolactonase	PGLS	6-phosphogluconolactonase	O95336	11	8	11	8	77.5	63.6	5.6706e-73	0.98496	13	1.1637	9	6	3	6	3	53.5	35.3	2.0655e-46	0.97566	7	1.1624	5
IPI00871827;IPI00472171;IPI00030179;IPI00872387;IPI00794746;IPI00941488;IPI00878826;IPI00940164;IPI00790291;IPI00793342;IPI00644570;IPI00069084;IPI00925034;IPI00879277;IPI00926412;IPI00929412	60S ribosomal protein L7;Putative uncharacterized protein RPL7	RPL7	Putative uncharacterized protein RPL7 (Fragment);30 kDa protein;60S ribosomal protein L7;Putative uncharacterized protein RPL7P32 (Fragment);Putative uncharacterized protein RPL7;29 kDa protein	A8MVV7;P18124;A8MY04;A8MUD9	13	15	13	15	43	42.3	9.9169e-134	0.89869	18	0.32445	20	9	14	9	14	36.8	47.1	1.2653e-85	0.89523	10	0.33871	19
IPI00031420;IPI00954552	UDP-glucose 6-dehydrogenase;cDNA FLJ60093, highly similar to UDP-glucose 6-dehydrogenase (EC 1.1.1.22);Uridine diphospho-glucose dehydrogenase;UDPglucose dehydrogenase;cDNA FLJ40611 fis, clone THYMU2012690, highly similar to UDP-GLUCOSE 6-DEHYDROGENASE (EC 1.1.1.22);UDP-glucose dehydrogenase, isoform CRA_b	UGDH;GDH;ugd;hCG_38554	UDP-glucose 6-dehydrogenase;UDP-glucose dehydrogenase, isoform CRA_b	O60701;B4DN25;Q9NQ81;Q9NQ82;Q9NQ83;Q9NY20;B3KUU2	4	2	4	2	15.8	9.7	5.4452e-48	1.1434	4	1.2281	2	2	1	2	1	6.7	2.6	3.9601e-08	1.01	2	1.5996	2
IPI00031461;IPI00940148;IPI00640006;IPI00645255;IPI00514395;IPI00513929	cDNA FLJ60299, highly similar to Rab GDP dissociation inhibitor beta;GDP dissociation inhibitor 2;Guanosine diphosphate dissociation inhibitor 2;Rab GDP dissociation inhibitor beta;cDNA, FLJ92845, Homo sapiens GDP dissociation inhibitor 2 (GDI2), mRNA;GDI2 protein;GDP dissociation inhibitor 2 isoform 1;GDP dissociation inhibitor 2, isoform CRA_b;cDNA FLJ16452 fis, clone BRAWH3002467, highly simil…	GDI2;RP11-318E3.2-007;RABGDIB;hCG_24071;RP11-318E3.2-001;RP11-318E3.2-002;RP11-318E3.2-005	cDNA FLJ60299, highly similar to Rab GDP dissociation inhibitor beta;Rab GDP dissociation inhibitor beta;GDP dissociation inhibitor 2 isoform 2;GDP dissociation inhibitor 2	B4DLV7;Q5SX90;P50395;Q6IAT1;B3KVE3;Q5SX88;Q8TB95;Q5SX87	18	17	18	17	51	51.4	0	1.0787	19	1.1596	22	7	5	7	5	23.8	19.8	1.9953e-171	1.0456	8	1.1294	5
IPI00031517;IPI00908729	DNA replication licensing factor MCM6;p105MCM;cDNA FLJ51591, highly similar to DNA replication licensing factor MCM6;Putative uncharacterized protein MCM6	MCM6	DNA replication licensing factor MCM6	Q14566;B4DRF6;Q4ZG57	4	10	4	10	3.8	20	1.1331e-35	1.9007	5	1.4151	10	4	2	4	2	5.2	2.6	1.0335e-13	1.4557	4	1.6662	2
IPI00031556;IPI00830039	Splicing factor U2AF 65 kDa subunit;U2 auxiliary factor 65 kDa subunit;U2 snRNP auxiliary factor large subunit;U2 small nuclear RNA auxiliary factor 2 isoform b	U2AF2;U2AF65	Isoform 1 of Splicing factor U2AF 65 kDa subunit;Isoform 2 of Splicing factor U2AF 65 kDa subunit	P26368-1;P26368;B5BU25;P26368-2	17	16	17	16	49.3	47.6	0	1.1732	43	0.6647	52	16	11	16	11	52.4	41.5	0	1.0878	31	0.74942	24
IPI00031564;IPI00917299;IPI00903238;IPI00917449;IPI00916612;IPI00020301;IPI00916717	Cytochrome c-releasing factor 21;Gamma-glutamylcyclotransferase;Putative uncharacterized protein GGCT;cDNA FLJ11717 fis, clone HEMBA1005241	C7orf24;CRF21;GGCT	Isoform 1 of Gamma-glutamylcyclotransferase;Putative uncharacterized protein GGCT;cDNA FLJ11717 fis, clone HEMBA1005241;Putative uncharacterized protein GGCT;Putative uncharacterized protein GGCT	O75223-1;O75223;B8ZZK2;B3KMN7;C9JIR2;B8ZZN4	6	3	6	3	46.3	26.1	1.4922e-117	0.9779	6	1.1354	4	4	3	4	3	30.3	26.6	1.028e-40	0.93427	4	0.95239	3
IPI00031691;IPI00795717;IPI00910195;IPI00909133;IPI00719047;IPI00795310;IPI00878105;IPI00789747	60S ribosomal protein L9;cDNA, FLJ92535, Homo sapiens ribosomal protein L9 (RPL9), mRNA;NPC-A-16;Ribosomal protein L9;Ribosomal protein L9 isoform;Ribosomal protein L9, isoform CRA_b;cDNA FLJ51990, highly similar to 60S ribosomal protein L9;Ribosomal protein L9, isoform CRA_d;cDNA FLJ52179, highly similar to 60S ribosomal protein L9	OK/SW-cl.103;RPL9;RPL9P7;RPL9P8;RPL9P9;hCG_37461	60S ribosomal protein L9;19 kDa protein;Ribosomal protein L9, isoform CRA_d;cDNA FLJ52179, highly similar to 60S ribosomal protein L9	P32969;Q53Z07;B4DLV8;B4E1M5	9	9	9	9	65.1	60.9	1.7453e-282	0.97316	10	0.18254	20	3	11	3	11	26.6	68.8	1.1786e-250	0.84745	4	0.24787	16
IPI00031812;IPI00643351;IPI00450235;IPI00479509;IPI00643807;IPI00250153;IPI00784202;IPI00556023;IPI00041601	CCAAT-binding transcription factor I subunit A;DNA-binding protein B;Enhancer factor I subunit A;Nuclease-sensitive element-binding protein 1;Y-box transcription factor;Y-box-binding protein 1;YBX1 protein;Nuclease sensitive element binding protein-1	NSEP1;YB1;YBX1	Nuclease-sensitive element-binding protein 1;Protein;Nuclease sensitive element binding protein-1	P67809;A0JLU4;Q05D43;Q6PKI6;Q7KZ24	10	7	10	7	57.7	41.4	5.938e-263	1.023	13	0.43608	14	7	10	7	10	57.4	63.6	1.9007e-229	1.0357	23	0.41497	30
IPI00032140;IPI00910487	47 kDa heat shock protein;Arsenic-transactivated protein 3;Cell proliferation-inducing gene 14 protein;Collagen-binding protein;Rheumatoid arthritis-related antigen RA-A47;Serpin H1;cDNA FLJ78501, highly similar to Homo sapiens serpin peptidase inhibitor, clade H (heat shock protein 47), member 1, (collagen binding protein 1) (SERPINH1), mRNA;Rheumatoid arthritis related antigen RA-A47;cDNA FLJ52…	CBP1;CBP2;HSP47;PIG14;SERPINH1;SERPINH2;ra-a47	Serpin H1;cDNA FLJ52569, highly similar to Collagen-binding protein 2	P50454;A8K259;Q9NPA9;B4DN87	6	5	6	5	17.7	18.7	6.1269e-50	1.1371	6	0.98596	6	5	4	5	4	20.1	14.8	6.45e-44	0.99133	5	1.0934	4
IPI00032851;IPI00792696;IPI00792095;IPI00791413;IPI00790808	Coatomer subunit zeta-1;Zeta-1-coat protein;Coatomer protein complex, subunit zeta 1 variant;cDNA FLJ59844, highly similar to Coatomer subunit zeta-1;cDNA FLJ59891, moderately similar to Coatomer subunit zeta-1	CGI-120;COPZ;COPZ1;HSPC181	Coatomer subunit zeta-1;13 kDa protein;cDNA FLJ59844, highly similar to Coatomer subunit zeta-1;cDNA FLJ59891, moderately similar to Coatomer subunit zeta-1	P61923;Q53FU3;B4DDX8;B4DHZ0	4	6	4	6	27.1	53.7	3.755e-59	1.0021	5	0.9765	7	3	3	3	3	27.1	27.1	2.6951e-20	0.9296	3	0.86512	3
IPI00011274;IPI00845282;IPI00045498	AU-rich element RNA-binding factor;Heterogeneous nuclear ribonucleoprotein D-like;JKT41-binding protein;Protein laAUF1;cDNA FLJ59198, highly similar to Homo sapiens heterogeneous nuclear ribonucleoprotein D-like (HNRPDL), transcript variant 2, mRNA;cDNA FLJ60148, highly similar to Homo sapiens heterogeneous nuclear ribonucleoprotein D-like (HNRPDL), transcript variant 2, mRNA	HNRPDL;JKTBP	Isoform 1 of Heterogeneous nuclear ribonucleoprotein D-like;Isoform 2 of Heterogeneous nuclear ribonucleoprotein D-like;Isoform 3 of Heterogeneous nuclear ribonucleoprotein D-like	O14979-1;O14979;B4DGN3;B4DTA2;O14979-2;O14979-3	9	8	7	6	24.5	24.3	3.7459e-153	1.5504	7	1.2387	6	7	7	7	7	19.8	25.2	7.6601e-161	1.2791	8	0.9673	8
IPI00054042;IPI00217449;IPI00217450;IPI00943949;IPI00293242;IPI00927953;IPI00924676;IPI00927795;IPI00398199;IPI00478385;IPI00879176;IPI00432873;IPI00952758;IPI00514156;IPI00926158	Bruton tyrosine kinase-associated protein 135;General transcription factor II-I;SRF-Phox1-interacting protein;Williams-Beuren syndrome chromosomal region 6 protein;cDNA FLJ55916, highly similar to General transcription factor II-I;cDNA FLJ77440, highly similar to Homo sapiens general transcription factor II, i (GTF2I), transcript variant 2, mRNA;General transcription factor II, i;cDNA FLJ56355, h…	BAP135;GTF2I;WBSCR6	Isoform 1 of General transcription factor II-I;Isoform 3 of General transcription factor II-I;Isoform 4 of General transcription factor II-I;general transcription factor IIi isoform 5;Isoform 2 of General transcription factor II-I;cDNA FLJ61347, highly sim	P78347-1;P78347;B4DH52;P78347-3;A8K9W7;P78347-4;Q499G6;P78347-2;B4DM07;B4DRA9	12	15	12	15	20	26.2	9.6105e-100	1.1035	12	1.2404	15	7	6	7	6	12.6	11.7	2.4821e-35	1.0717	7	1.0263	6
IPI00059292;IPI00219306;IPI00745029;IPI00513955;IPI00797788;IPI00789807;IPI00872105	Protein mago nashi homolog 2;Protein mago nashi homolog;Putative uncharacterized protein MAGOHB;cDNA FLJ55283, moderately similar to Protein mago nashi homolog;Mago-nashi homolog, proliferation-associated (Drosophila);Mago-nashi homolog, proliferation-associated (Drosophila), isoform CRA_a	MAGOH2;MAGOHB;MAGOH;MAGOHA;hCG_33396;RP5-1024G6.4-002	Protein mago nashi homolog 2;Protein mago nashi homolog;Putative uncharacterized protein MAGOHB;Mago-nashi homolog, proliferation-associated (Drosophila), isoform CRA_a;12 kDa protein;11 kDa protein	Q96A72;P61326;A6NEC0;B1ARP8	2	3	2	3	20.9	31.1	4.812e-17	1.0865	2	1.106	4	2	2	2	2	20.9	20.9	4.4325e-07	0.99171	2	0.92484	2
IPI00555744;IPI00069693;IPI00925323;IPI00815843	60S ribosomal protein L14;CAG-ISL 7;cDNA FLJ76611, highly similar to Homo sapiens ribosomal protein L14 (RPL14), mRNA;cDNA FLJ75556, highly similar to Homo sapiens ribosomal protein L14, mRNA;Ribosomal protein L14 variant;RPL14 protein;Putative uncharacterized protein ENSP00000350479;cDNA FLJ51325, highly similar to 60S ribosomal protein L14	RPL14	Ribosomal protein L14 variant;Putative uncharacterized protein RPL14P1;60S ribosomal protein L14;RPL14 protein (Fragment)	P50914;A8K3Q9;A8K7N0;Q6IPH7;A6NIH1;B7Z6S8;A0PJ62	3	4	3	4	15.9	20.5	9.6762e-44	0.85051	4	0.40502	7	2	4	2	4	10.5	19.5	5.2149e-97	0.92564	2	0.37843	5
IPI00444945;IPI00443773;IPI00845474;IPI00071059;IPI00885203;IPI00439209;IPI00885178	Apoptosis regulator BAX;Bcl-2-like protein 4;Bax protein;Bax epsilon	BAX;BCL2L4	Isoform Beta of Apoptosis regulator BAX;Isoform Alpha of Apoptosis regulator BAX;Isoform Sigma of Apoptosis regulator BAX;Isoform Epsilon of Apoptosis regulator BAX;Isoform Psi of Apoptosis regulator BAX	Q07812-2;Q07812;Q5ZPJ1;Q07812-1;Q07812-8;Q07812-5;O95074;Q07812-7	5	3	5	3	31.7	21.1	2.0436e-115	0.96101	6	1.0278	3	3	2	3	2	19.7	14.2	1.2951e-31	0.85037	3	0.92408	2
IPI00072377;IPI00896523;IPI00844040;IPI00917753;IPI00735319;IPI00888355;IPI00887938;IPI00880116;IPI00941150;IPI00942549	HLA-DR-associated protein II;Inhibitor of granzyme A-activated DNase;PHAPII;Phosphatase 2A inhibitor I2PP2A;Protein SET;Template-activating factor I;cDNA FLJ51749, highly similar to Protein SET;SET nuclear oncogene;SET translocation (Myeloid leukemia-associated), isoform CRA_a;cDNA FLJ59759, highly similar to Protein SET;Putative uncharacterized protein SET	SET;hCG_40357;RP11-216B9.3-001;RP11-216B9.3-003;RP11-216B9.3-010	Isoform 1 of Protein SET;SET nuclear oncogene;Putative uncharacterized protein SET;SET nuclear oncogene;similar to SET translocation	Q01105-1;Q01105;Q5VXV3;B4DUE2;Q5VXV2;A6NGV1;B2REB8	13	15	13	15	56.2	57.6	0	1.0341	36	0.35361	78	13	18	13	18	46.9	50.7	0	1.0458	23	0.30298	59
IPI00916768;IPI00075248;IPI00794543;IPI00386621;IPI00916600;IPI00945782;IPI00915959;IPI00216984;IPI00219796;IPI00646205	Calmodulin;Calmodulin 1 (Phosphorylase kinase, delta), isoform CRA_a;Calmodulin 3 (Phosphorylase kinase, delta), isoform CRA_b;cDNA FLJ61744, highly similar to Calmodulin;cDNA FLJ75174, highly similar to Homo sapiens calmodulin 1 (phosphorylase kinase, delta), mRNA;cDNA, FLJ96792, highly similar to Homo sapiens calmodulin 2 (phosphorylase kinase, delta) (CALM2), mRNA;CALM3 protein;CALM1 protein;C…	CALM;CALM1;CALM2;CALM3;CALML2;CAM;CAM1;CAM2;CAM3;CAMB;CAMC;CAMIII;hCG_20313;hCG_21749;hCG_17033	21 kDa protein;Calmodulin;cDNA FLJ75174, highly similar to Homo sapiens calmodulin 1 (phosphorylase kinase, delta), mRNA;CALM3 protein;22 kDa protein;calmodulin 1 isoform 2	P62158;B4DJ51;A8K1M2;B2RDW0;Q9BRL5;Q96HY3	15	11	15	11	68.4	64.2	0	1.1286	196	1.1517	110	14	13	14	13	68.4	68.4	0	1.0639	132	1.1109	88
IPI00100160;IPI00604431;IPI00915424;IPI00791537;IPI00374208;IPI00926727;IPI00792154;IPI00925352	Cullin-associated and neddylation-dissociated protein 1;Cullin-associated NEDD8-dissociated protein 1;p120 CAND1;TBP-interacting protein of 120 kDa A;cDNA FLJ77762, highly similar to Homo sapiens cullin-associated and neddylation-dissociated 1 (CAND1), mRNA;cDNA FLJ10114 fis, clone HEMBA1002770, highly similar to Cullin-associated NEDD8-dissociated protein 1;cDNA FLJ10929 fis, clone OVARC1000479,…	CAND1;KIAA0829;TIP120;TIP120A	Isoform 1 of Cullin-associated NEDD8-dissociated protein 1;Isoform 2 of Cullin-associated NEDD8-dissociated protein 1	Q86VP6-1;Q86VP6;A8K8U1;B3KM30;B3KMG3;Q86VP6-2	37	35	37	35	50.6	50.3	0	0.98475	42	1.0233	40	12	13	12	13	18.3	18.3	5.7021e-156	0.99129	13	1.0284	13
IPI00103994;IPI00871954;IPI00939672;IPI00383290	Leucine--tRNA ligase;Leucyl-tRNA synthetase, cytoplasmic;cDNA, FLJ96156, highly similar to Homo sapiens leucyl-tRNA synthetase (LARS), mRNA;cDNA FLJ58157, highly similar to Leucyl-tRNA synthetase, cytoplasmic (EC 6.1.1.4);LARS protein;cDNA FLJ45065 fis, clone BRAWH3024506, highly similar to Leucyl-tRNA synthetase, cytoplasmic (EC 6.1.1.4);cDNA FLJ58466, highly similar to Leucyl-tRNA synthetase, c…	KIAA1352;LARS;PIG44;DKFZp762P233	Leucyl-tRNA synthetase, cytoplasmic;cDNA FLJ58466, highly similar to Leucyl-tRNA synthetase, cytoplasmic;cDNA FLJ58533, highly similar to Leucyl-tRNA synthetase, cytoplasmic	Q9P2J5;A7E266;B2RCM2;B4DER1;Q6NVI4;A2RRR4;B3KXA9;B4E266;Q2TU79;Q9H8E3;Q9HAM7;Q9NPU8;Q9NVC0;Q9NVP8;B4DJ10	20	14	20	14	24.8	17.8	1.846e-217	0.90792	20	1.0659	13	4	4	4	4	4.3	4.2	1.9594e-29	0.98514	4	1.0819	4
IPI00104050	Thyroid hormone receptor-associated protein 3;Thyroid hormone receptor-associated protein complex 150 kDa component;THRAP3 protein	THRAP3;TRAP150	Thyroid hormone receptor-associated protein 3	Q9Y2W1;Q05D20;Q6P0P7;Q6PJV4;Q7Z5U1	5	10	5	10	8.6	13.2	1.2869e-45	1.1108	6	0.84764	12	3	8	3	8	5.4	12.7	7.6766e-36	1.421	3	0.78716	10
IPI00303882;IPI00106668;IPI00943550	47 kDa mannose 6-phosphate receptor-binding protein;Cargo selection protein TIP47;Mannose-6-phosphate receptor-binding protein 1;Perilipin-3;Placental protein 17	M6PRBP1;PLIN3;TIP47	Isoform B of Perilipin-3;mannose 6 phosphate receptor binding protein 1 isoform 3;mannose 6 phosphate receptor binding protein 1 isoform 2	O60664-1;O60664;O60664-2	11	11	11	11	46.3	45.6	5.7235e-256	0.86414	14	0.93601	15	9	9	9	9	41.9	36.9	1.8808e-258	0.77152	10	0.93146	9
IPI00140420;IPI00910438;IPI00945024	100 kDa coactivator;EBNA2 coactivator p100;p100 co-activator;Staphylococcal nuclease domain-containing protein 1;Tudor domain-containing protein 11;cDNA, FLJ92620, highly similar to Homo sapiens staphylococcal nuclease domain containing 1 (SND1),mRNA;cDNA FLJ39264 fis, clone OCBBF2009603, highly similar to Staphylococcal nuclease domain-containing protein 1;EBNA-2 co-activator variant;cDNA FLJ545…	SND1;TDRD11	Staphylococcal nuclease domain-containing protein 1;cDNA FLJ54574, highly similar to Staphylococcal nuclease domain-containing protein 1	Q7KZF4;B2R5U1;B3KU67;Q59FF0;B4E299;Q86UF7	15	5	15	5	22.7	12.2	4.8561e-118	1.0617	15	1.5681	5	4	3	4	3	9	7.6	1.4081e-100	1.0896	4	1.6164	4
IPI00798011;IPI00909492;IPI00793687;IPI00299147;IPI00827816;IPI00299149;IPI00140827;IPI00434968;IPI00790142;IPI00745893	Putative uncharacterized protein SUMO3;cDNA FLJ57440, moderately similar to Small ubiquitin-related modifier 3;SMT3 suppressor of mif two 3 homolog 3 (Yeast), isoform CRA_d;Small ubiquitin-related modifier 3;SMT3 homolog 1;SUMO-2;Ubiquitin-like protein SMT3A;Small ubiquitin-like protein 4;Small ubiquitin-related modifier 4;HSMT3;Sentrin-2;Small ubiquitin-related modifier 2;SMT3 homolog 2;SUMO-3;U…	SUMO3;hCG_401304;SMT3A;SMT3H1;SMT3H4;SUMO4;SMT3B;SMT3H2;SUMO2	Putative uncharacterized protein SUMO3;cDNA FLJ57440, moderately similar to Small ubiquitin-related modifier 3;SMT3 suppressor of mif two 3 homolog 3 (Yeast), isoform CRA_d;Small ubiquitin-related modifier 3;SMT3 suppressor of mif two 3 homolog 4 precursor	A8MU27;B4DUW4;A8MUA9;P55854;A1L3W5;P61956;B2R4I2;C9J3L3;Q6EEV6	1	1	1	1	8.2	8.2	1.8912e-22	1.153	2	1.0908	4	1	1	1	1	8.2	8.2	1.2763e-25	1.1566	2	0.92744	2
IPI00147874;IPI00514997;IPI00514469;IPI00000567	N-acetylneuraminate synthase;N-acetylneuraminate-9-phosphate synthase;N-acetylneuraminic acid phosphate synthase;N-acetylneuraminic acid synthase;Sialic acid synthase	NANS;SAS;RP11-404F11.3-002;RP11-404F11.3-006	Sialic acid synthase;N-acetylneuraminic acid synthase;N-acetylneuraminic acid synthase	Q9NR45;Q5TBR0;Q5TBR1	6	4	6	4	31.2	25.6	1.5606e-77	1.1149	5	1.2387	4	2	3	2	3	13.9	17.8	1.2024e-15	1.2056	2	1.3086	3
IPI00398009;IPI00156374;IPI00744488	Importin-4;Importin-4b;Ran-binding protein 4;cDNA FLJ32715 fis, clone TESTI2000784, highly similar to Importin-4;Importin 4 variant;cDNA FLJ32140 fis, clone PLACE5000058, highly similar to Importin-4;cDNA FLJ32482 fis, clone SKNMC2001324, highly similar to Importin-4;cDNA FLJ36788 fis, clone ADRGL2004451, highly similar to Importin-4;cDNA FLJ37578 fis, clone BRCOC2003732, highly similar to Import…	IMP4B;IPO4;RANBP4	Isoform 2 of Importin-4;Isoform 1 of Importin-4;IPO4 protein variant (Fragment)	Q8TEX9-2;Q8TEX9;B3KQ33;Q59FI4;Q8TEX9-1;B3KPS9;B3KPY9;B3KSQ4;B3KT38;B3KTB3;B4DXR7;Q6I9Y8;Q59H62	17	22	17	22	24.7	30.8	0	0.934	20	0.55297	23	4	7	4	7	6.4	11.8	1.4901e-213	0.91131	4	0.50991	9
IPI00747810;IPI00163187;IPI00894286;IPI00894471;IPI00893542	FSCN1 protein;55 kDa actin-bundling protein;Fascin;p55;Singed-like protein;cDNA FLJ37935 fis, clone CTONG2005290, highly similar to FASCIN;cDNA FLJ38511 fis, clone HCHON2000417, highly similar to FASCIN	FSCN1;FAN1;HSN;SNL	FSCN1 protein (Fragment);Fascin	Q96IH1;Q16658;B3KTA3;B3KTM9	10	6	10	6	27	18.2	2.4859e-200	1.0676	10	1.1685	9	6	2	6	2	18.2	7.2	2.1877e-138	1.0607	6	1.3099	3
IPI00165230;IPI00335930	DAZ-associated protein 1;Deleted in azoospermia-associated protein 1;cDNA FLJ35575 fis, clone SPLEN2006143, highly similar to DAZ-associated protein 1	DAZAP1	Isoform 1 of DAZ-associated protein 1;Isoform 2 of DAZ-associated protein 1	Q96EP5-1;Q96EP5;B3KS63;Q96EP5-2	3	4	3	4	12.8	16.7	9.7804e-103	1.3944	3	1.3632	4	3	2	3	2	12.8	8.8	1.6459e-102	1.2374	3	1.4278	2
IPI00165393;IPI00640833;IPI00910661;IPI00910423;IPI00514333;IPI00514758	Acidic leucine-rich nuclear phosphoprotein 32 family member E;LANP-like protein;Acidic (Leucine-rich) nuclear phosphoprotein 32 family, member E variant;Acidic (Leucine-rich) nuclear phosphoprotein 32 family, member E;Acidic (Leucine-rich) nuclear phosphoprotein 32 family, member E, isoform CRA_a	ANP32E;hCG_1998392;RP4-790G17.1-002	Acidic leucine-rich nuclear phosphoprotein 32 family member E;acidic (leucine-rich) nuclear phosphoprotein 32 family, member E isoform 3	Q9BTT0;Q53F20;Q5TB20	5	6	5	6	29.1	30.2	5.7847e-199	1.2093	7	0.43435	8	3	4	3	4	23.9	28.7	1.9053e-91	1.1821	3	0.40383	6
IPI00165949;IPI00477831	Adipocyte-derived leucine aminopeptidase;Aminopeptidase PILS;ARTS-1;Endoplasmic reticulum aminopeptidase 1;Puromycin-insensitive leucyl-specific aminopeptidase;Type 1 tumor necrosis factor receptor shedding aminopeptidase regulator;cDNA FLJ76662, highly similar to Homo sapiens type 1 tumor necrosis factor receptor shedding aminopeptidase regulator, mRNA;Adipocyte-derived leucine aminopeptidase va…	APPILS;ARTS1;ERAP1;KIAA0525;UNQ584/PRO1154	Isoform 2 of Endoplasmic reticulum aminopeptidase 1;Isoform 1 of Endoplasmic reticulum aminopeptidase 1	Q9NZ08-2;Q9NZ08;A8K6H1;Q9NZ08-1;Q53GQ8	31	13	31	13	43.7	20.1	2.2338e-290	0.804	34	1.8983	13	9	4	9	4	14	7.3	6.9957e-44	0.76056	8	1.8304	4
IPI00169383;IPI00916818;IPI00909158;IPI00910974;IPI00219568;IPI00396468	Cell migration-inducing gene 10 protein;Phosphoglycerate kinase 1;Primer recognition protein 2;Phosphoglycerate kinase	MIG10;OK/SW-cl.110;PGK1;PGKA;hCG_20034	Phosphoglycerate kinase 1;Phosphoglycerate kinase	P00558;A8K4W6;B7Z7A9;B4DHM5;B4E1H9	33	30	33	30	84.9	81.3	0	1.0238	98	1.1217	90	27	24	27	24	77.9	81.5	0	0.97982	62	1.1344	54
IPI00170796;IPI00798102;IPI00184284;IPI00789072	PEP11 homolog;Vacuolar protein sorting-associated protein 29;Vesicle protein sorting 29;Putative uncharacterized protein DKFZp667O202	DC15;DC7;MDS007;VPS29;DKFZp667O202	Isoform 1 of Vacuolar protein sorting-associated protein 29;26 kDa protein;Isoform 2 of Vacuolar protein sorting-associated protein 29;10 kDa protein	Q9UBQ0-1;Q9UBQ0;Q5JPE4;Q9UBQ0-2	7	5	7	5	44.5	31.9	4.0757e-77	0.78446	10	0.99835	8	3	2	3	2	17	14.8	1.3712e-27	1.0133	3	0.89103	2
IPI00171611;IPI00216402;IPI00477080;IPI00909530;IPI00942498;IPI00419884;IPI00793280;IPI00792719	Histone H3.2;Histone H3/m;Histone H3/o;H3/g;Histone H3.1t;Histone H3	H3F2;H3FM;HIST2H3A;HIST2H3C;HIST2H3D;H3FT;HIST3H3	Histone H3.2;Histone H3.1t;Histone H3;Histone H3;Histone H3 (Fragment)	Q71DI3;Q16695;B4DEB1;B4E380;Q6TXQ4	5	3	5	3	43.4	36.8	1.2153e-106	1.4976	8	1.0429	7	5	6	5	6	43.4	48.5	4.3528e-90	1.5454	7	0.8264	10
IPI00171798	Metastasis-associated 1-like 1;Metastasis-associated protein MTA2;p53 target protein in deacetylase complex;cDNA FLJ51637, highly similar to Metastasis-associated protein MTA2;Putative uncharacterized protein DKFZp686F2281	MTA1L1;MTA2;PID;DKFZp686F2281	Metastasis-associated protein MTA2	O94776;Q68DB1	6	20	6	20	14.1	49	1.8054e-294	2.1068	7	0.84165	25	4	6	4	6	9.6	16.3	5.9172e-167	1.8387	5	0.53354	8
IPI00171903;IPI00383296	Heterogeneous nuclear ribonucleoprotein M;Heterogeneous nuclear ribonucleoprotein M isoform a variant;ORF protein;cDNA FLJ60435, highly similar to Heterogeneous nuclear ribonucleoprotein M;HNRPM protein;Putative uncharacterized protein DKFZp547H118	HNRNPM;HNRPM;NAGR1;ORF;DKFZp547H118	Isoform 1 of Heterogeneous nuclear ribonucleoprotein M;Isoform 2 of Heterogeneous nuclear ribonucleoprotein M	P52272-1;P52272;Q59ES8;Q7KYM9;P52272-2;B4DEG4;Q6P2D7;Q8TCM5	9	16	9	16	17.9	36.6	2.6752e-141	1.0377	13	0.95525	21	12	6	12	6	29.7	16.4	9.2411e-86	1.0642	14	0.97736	7
IPI00177428;IPI00748354	Coiled-coil-helix-coiled-coil-helix domain-containing protein 4;Mitochondrial intermembrane space import and assembly protein 40	CHCHD4;MIA40	Isoform 2 of Mitochondrial intermembrane space import and assembly protein 40;Isoform 1 of Mitochondrial intermembrane space import and assembly protein 40	Q8N4Q1-2;Q8N4Q1;Q8N4Q1-1;A8K3Z9	4	3	4	3	41.9	41.9	7.9808e-80	1.3239	4	1.7253	4	4	2	4	2	27.1	30.3	3.4754e-110	1.193	4	1.7505	2
IPI00179109;IPI00640953;IPI00472047;IPI00643990;IPI00382551;IPI00940031;IPI00382553;IPI00877710;IPI00872344;IPI00880199;IPI00878807;IPI00940216;IPI00877886;IPI00880041;IPI00878248;IPI00878416;IPI00878091	NAD-dependent deacetylase sirtuin-2;SIR2-like protein 2;Silent information regulator 2;Putative uncharacterized protein SIRT2	SIR2L;SIR2L2;SIRT2;SIR2	Isoform 1 of NAD-dependent deacetylase sirtuin-2;43 kDa protein;Isoform 3 of NAD-dependent deacetylase sirtuin-2;40 kDa protein;Isoform 2 of NAD-dependent deacetylase sirtuin-2;Putative uncharacterized protein SIRT2 (Fragment);Isoform 4 of NAD-dependent de	Q8IXJ6-1;Q8IXJ6;Q8IXJ6-3;Q8IXJ6-2;C9JFD5;Q8IXJ6-4;A7VJH3;B5MCS1	12	9	12	9	46.5	33.9	2.0641e-162	1.3565	12	20.391	9	13	2	13	2	46	6.9	1.3364e-187	1.1885	12	29.398	2
IPI00179330;IPI00798127;IPI00792712;IPI00793729;IPI00789107;IPI00719280;IPI00790633;IPI00794925;IPI00795527;IPI00793810;IPI00797400;IPI00796600;IPI00794211;IPI00796007;IPI00784990;IPI00789823;IPI00456429;IPI00793330;IPI00798155;IPI00794205;IPI00418813;IPI00654754;IPI00792139;IPI00879555;IPI00936175;IPI00937730;IPI00248597	40S ribosomal protein S27a;cDNA, FLJ96793, Homo sapiens ribosomal protein S27a (RPS27A), mRNA;Ribosomal protein S27a, isoform CRA_c;Ribosomal protein S27a;Ribosomal protein S27A;cDNA FLJ75516, highly similar to Xenopus tropicalis ubiquitin C, mRNA;Ubiquitin C variant;Ubiquitin C splice variant;Putative uncharacterized protein;UBC protein;cDNA FLJ32377 fis, clone SKMUS1000014, highly similar to Po…	RPS27A;UBA80;UBCEP1;hCG_1987923;UBC;DKFZp434K0435;hCG_1998947;UBB;UBA52;UBCEP2;hCG_37048	ubiquitin and ribosomal protein S27a precursor;ubiquitin C;39 kDa protein;UBC protein;30 kDa protein;ubiquitin B precursor;25 kDa protein;21 kDa protein;21 kDa protein;19 kDa protein;19 kDa protein;18 kDa protein;18 kDa protein;cDNA FLJ51326, highly simila	P62979;B2RDW1;Q5RKT7;Q8WYN9;A8K674;Q59EM9;Q5PY61;Q66K58;Q96H31;Q96MH4;Q9UFQ0;Q96C32;Q5U5U6;B4DV12;Q5UGI3;P62987;Q3MIH3;P62988;Q49A90;A8CGI2	5	7	5	7	38.5	54.5	8.0341e-74	1.0892	20	0.83699	17	6	8	6	8	42.3	58.3	1.0852e-84	1.0959	12	0.85699	18
IPI00179473;IPI00784104;IPI00908710;IPI00013676;IPI00878713;IPI00879205	EBI3-associated protein of 60 kDa;Phosphotyrosine-independent ligand for the Lck SH2 domain of 62 kDa;Sequestosome-1;Ubiquitin-binding protein p62;cDNA FLJ52854, highly similar to Sequestosome-1	ORCA;OSIL;SQSTM1	Isoform 1 of Sequestosome-1;Isoform 2 of Sequestosome-1;cDNA FLJ52854, highly similar to Sequestosome-1	Q13501-1;Q13501;Q13501-2;B4E3V2	12	10	12	10	54.1	44.3	0	1.1735	25	1.2032	20	11	7	11	7	53	33	2.6488e-219	1.116	17	1.3393	10
IPI00332499;IPI00179953;IPI00219821;IPI00646459;IPI00639912;IPI00514504	Nuclear autoantigenic sperm protein;Nuclear autoantigenic sperm protein isoform 2 variant;cDNA FLJ53158, highly similar to Nuclear autoantigenic sperm protein;cDNA FLJ53176, highly similar to Nuclear autoantigenic sperm protein;NASP protein;Nuclear autoantigenic sperm protein (Histone-binding), isoform CRA_b;PRO1999;Nuclear autoantigenic sperm protein autosomal variant;Nuclear autoantigenic sperm…	NASP;hCG_40880;RP4-697E16.3-005	Isoform 3 of Nuclear autoantigenic sperm protein;Isoform 1 of Nuclear autoantigenic sperm protein;Isoform 2 of Nuclear autoantigenic sperm protein	P49321-3;P49321;Q53H03;P49321-1;B4DQP3;B4DS57;Q6PJY7;Q9P1N1;P49321-2;O95138;Q5T626	19	24	19	24	39.9	53.9	0	1.1003	33	0.73046	45	16	16	16	16	38.4	39.5	0	1.0331	22	0.73558	18
IPI00183626;IPI00334175;IPI00179964;IPI00556157;IPI00413691;IPI00915400;IPI00915287;IPI00915299;IPI00384710;IPI00159072;IPI00470879;IPI00254162;IPI00641664;IPI00647067;IPI00514064;IPI00640632;IPI00743676;IPI00748295;IPI00939990;IPI00556141	Polypyrimidine tract binding protein 1;Polypyrimidine tract binding protein 1, isoform CRA_c;57 kDa RNA-binding protein PPTB-1;Heterogeneous nuclear ribonucleoprotein I;Polypyrimidine tract-binding protein 1;Polypyrimidine tract-binding protein 1 isoform c variant	hCG_20560;PTBP1;PTB	polypyrimidine tract-binding protein 1 isoform a;Isoform 2 of Polypyrimidine tract-binding protein 1;Isoform 1 of Polypyrimidine tract-binding protein 1;Polypyrimidine tract-binding protein 1 isoform c variant (Fragment)	Q9BUQ0;P26599-2;P26599;P26599-1;Q59H49	19	17	19	17	51.7	50.6	0	1.2633	34	1.243	30	17	11	17	11	54.4	42.5	0	1.1604	28	1.2068	25
IPI00914529;IPI00910727;IPI00182533;IPI00816097;IPI00914543	cDNA FLJ57954, highly similar to 60S ribosomal protein L28;60S ribosomal protein L28;Ribosomal protein L28;Ribosomal protein L28 variant;Putative uncharacterized protein RPL28;Ribosomal protein L28, isoform CRA_c	RPL28;hCG_38234	ribosomal protein L28 isoform 3;ribosomal protein L28 isoform 1;60S ribosomal protein L28;ribosomal protein L28 isoform 4;ribosomal protein L28 isoform 5	B4DEP9;P46779;O60251;Q59F34;C9JB50	3	3	3	3	18.9	16.6	5.0901e-10	0.92652	6	0.5603	5	3	5	3	5	18.9	24.3	1.5567e-13	0.91639	3	0.47913	6
IPI00182757;IPI00873406;IPI00941031	Deleted in breast cancer gene 1 protein;p30 DBC;Protein KIAA1967;cDNA FLJ38393 fis, clone FEBRA2007212	DBC1;KIAA1967	Isoform 1 of Protein KIAA1967;Isoform 2 of Protein KIAA1967	Q8N163-1;Q8N163;B3KTJ9;Q8N163-2	17	21	17	21	33.2	39.3	0	1.0264	16	0.78169	23	10	15	10	15	16.6	30.4	1.7249e-182	1.0418	10	0.83756	15
IPI00183171;IPI00922604;IPI00921854;IPI00922710;IPI00168319	NAD-dependent deacetylase sirtuin-3, mitochondrial;SIR2-like protein 3;cDNA FLJ60939, highly similar to NAD-dependent deacetylase sirtuin-3, mitochondrial (EC 3.5.1.-);cDNA, FLJ79074, highly similar to NAD-dependent deacetylase sirtuin-3, mitochondrial (EC 3.5.1.-);cDNA FLJ55144, moderately similar to NAD-dependent deacetylase sirtuin-3, mitochondrial (EC 3.5.1.-);cDNA FLJ59265, highly similar to…	SIR2L3;SIRT3	cDNA FLJ60939, highly similar to NAD-dependent deacetylase sirtuin-3, mitochondrial;cDNA FLJ55144, moderately similar to NAD-dependent deacetylase sirtuin-3, mitochondrial;cDNA FLJ59265, highly similar to NAD-dependent deacetylase sirtuin-3, mitochondrial;	Q9NTG7;B7Z7G4;B7ZA60;B7Z777;B7Z5J1;B7Z580;B7Z5U6	8	4	8	4	30.2	14.1	2.8765e-119	2.0923	11	12.58	4	5	2	5	2	19.4	5.3	1.1331e-46	1.9141	5	18.903	2
IPI00183695	Calpactin I light chain;Calpactin-1 light chain;Cellular ligand of annexin II;p10 protein;p11;Protein S100-A10;S100 calcium-binding protein A10;S100A10 protein	ANX2LG;CAL1L;CLP11;S100A10	Protein S100-A10	P60903;Q6FGE5	2	2	2	2	27.8	36.1	1.6955e-39	1.1536	2	0.81123	3	2	2	2	2	27.8	27.8	3.6125e-62	1.0063	4	1.2728	4
IPI00185146	Importin-9;Ran-binding protein 9	HSPC273;IMP9;IPO9;KIAA1192;RANBP9	Importin-9	Q96P70	13	16	13	16	23.2	29.9	2.2323e-217	1.0349	16	1.1582	17	8	6	8	6	15.2	11.9	8.6612e-101	1.1098	11	1.2865	7
IPI00185919;IPI00643027;IPI00411690;IPI00383949;IPI00856120;IPI00855786;IPI00855812;IPI00855721;IPI00855953	La ribonucleoprotein domain family member 1;La-related protein 1	KIAA0731;LARP;LARP1	Isoform 1 of La-related protein 1;Isoform 2 of La-related protein 1;Isoform 3 of La-related protein 1	Q6PKG0-1;Q6PKG0;Q6PKG0-2;Q6PKG0-3	6	8	6	8	10.1	12.3	2.2797e-88	0.7518	6	0.53791	9	3	7	3	7	4.5	11.3	1.44e-49	0.64529	3	0.53137	8
IPI00215780	40S ribosomal protein S19;cDNA, FLJ92047, Homo sapiens ribosomal protein S19 (RPS19), mRNA;Ribosomal protein S19, isoform CRA_a;Ribosomal protein S19	RPS19;hCG_1995572	40S ribosomal protein S19	P39019;B0ZBD0;Q8WVX7	6	7	6	7	31	29.7	1.1243e-73	1.3395	6	0.72756	8	4	7	4	7	30.3	36.6	5.0483e-49	1.2299	4	0.56491	7
IPI00215911;IPI00792538	APEX nuclease;Apurinic-apyrimidinic endonuclease 1;DNA-(apurinic or apyrimidinic site) lyase;Protein REF-1;APEX nuclease (Multifunctional DNA repair enzyme) 1;APEX nuclease (Multifunctional DNA repair enzyme) 1, isoform CRA_a;cDNA FLJ76713, highly similar to Homo sapiens APEX nuclease (multifunctional DNA repair enzyme) 1 (APEX1), transcript variant 2, mRNA;Full-length cDNA clone CS0DI036YP02 of …	APE;APEX;APEX1;APX;HAP1;REF1;hCG_40473	DNA-(apurinic or apyrimidinic site) lyase	P27695;Q5TZP7	15	11	15	11	68.6	56.6	3.0895e-197	1.3377	15	1.2896	12	7	5	7	5	41.8	36.8	4.8924e-71	1.3528	7	1.3565	5
IPI00215914;IPI00215917;IPI00930263;IPI00930413;IPI00910783;IPI00797941	ADP-ribosylation factor 1;ADP-ribosylation factor 3;cDNA FLJ61099, highly similar to ADP-ribosylation factor 1;cDNA FLJ51902, highly similar to ADP-ribosylation factor 1;cDNA FLJ51215, highly similar to ADP-ribosylation factor 1;cDNA FLJ57770, moderately similar to ADP-ribosylation factor 3;cDNA, FLJ79427, highly similar to ADP-ribosylation factor 3	ARF1;ARF3	ADP-ribosylation factor 1;ADP-ribosylation factor 3;cDNA FLJ61099, highly similar to ADP-ribosylation factor 1;cDNA FLJ51902, highly similar to ADP-ribosylation factor 1;cDNA FLJ51215, highly similar to ADP-ribosylation factor 1;cDNA FLJ57770, moderately s	P84077;P61204;B4DEB9;B4DN70;B4DJC8;B4E190;B7ZB63	9	9	9	9	61.9	59.7	3.1166e-158	0.95631	11	1.0724	13	8	5	8	5	58	38.7	1.5427e-73	0.98	8	1.138	5
IPI00215965;IPI00465365;IPI00797148;IPI00644968;IPI00879518;IPI00760620;IPI00954480;IPI00879501;IPI00797902;IPI00411329;IPI00176692;IPI00909288;IPI00908994;IPI00789127;IPI00742127;IPI00869068;IPI00165049;IPI00888612;REV__IPI00144293;REV__IPI00376222	Helix-destabilizing protein;Heterogeneous nuclear ribonucleoprotein A1;hnRNP core protein A1;Single-strand RNA-binding protein;HNRPA1 protein;Putative uncharacterized protein;hnRNP core protein A1-like 3;Putative heterogeneous nuclear ribonucleoprotein A1-like 3;Putative uncharacterized protein ENSP00000383298;Heterogeneous nuclear ribonucleoprotein A1-like 2;hnRNP core protein A1-like 2	HNRNPA1;HNRPA1;HNRPA1L3;HNRNPA1L;HNRNPA1L2	Isoform A1-B of Heterogeneous nuclear ribonucleoprotein A1;Isoform A1-A of Heterogeneous nuclear ribonucleoprotein A1;Isoform 2 of Heterogeneous nuclear ribonucleoprotein A1;Putative heterogeneous nuclear ribonucleoprotein A1-like protein 3;Putative unchar	P09651-1;P09651;P09651-2;Q3MI39;Q6IPF2;Q9BSM5;P09651-3;P0C7M2;C9JCD7;Q0VAC0;Q32P51;A6NCA2	22	18	19	16	47.3	35.8	0	1.2915	36	1.0795	36	19	11	17	11	43.8	43.5	1.469e-283	1.2065	27	0.88004	24
IPI00216008;IPI00853547;IPI00289800;IPI00884082;IPI00645745;IPI00642620	Glucose-6-phosphate 1-dehydrogenase;Glucose-6-phosphate dehydrogenase;Glucose-6-phosphate dehydrogenase variant	G6PD	Isoform Long of Glucose-6-phosphate 1-dehydrogenase;Isoform 3 of Glucose-6-phosphate 1-dehydrogenase;Isoform Short of Glucose-6-phosphate 1-dehydrogenase;Glucose-6-phosphate 1-dehydrogenase;37 kDa protein;Glucose-6-phosphate dehydrogenase	P11413-2;P11413;P11413-3;A8K8D9;P11413-1;Q0PHS4;Q2Q9B7;Q2Q9H2;Q2VF42;B4DYA7;Q0PHS1;A2IBT6;A7IZZ3;B6ZHS6;Q0PHS2;Q0PHS3;Q0PHS5;Q0PHS6	18	17	18	17	41.9	40.1	6.5879e-241	1.0762	21	1.2014	21	15	2	15	2	38.7	6.4	1.479e-175	1.0765	16	1.4871	2
IPI00216746;IPI00216049;IPI00807545;IPI00910458;IPI00514561;IPI00640296;IPI00796697	Heterogeneous nuclear ribonucleoprotein K;Transformation up-regulated nuclear protein;cDNA FLJ53312, highly similar to Heterogeneous nuclear ribonucleoprotein K;Heterogeneous nuclear ribonucleoprotein K transcript variant;cDNA FLJ77137, highly similar to Homo sapiens heterogeneous nuclear ribonucleoprotein K (HNRPK), transcript variant 1, mRNA;Heterogeneous nuclear ribonucleoprotein K isoform a;H…	HNRNPK;HNRPK;hCG_1985922;RP11-575L7.1-003;RP11-575L7.1-005;RP11-575L7.1-001;RP11-575L7.1-006	Isoform 2 of Heterogeneous nuclear ribonucleoprotein K;Isoform 1 of Heterogeneous nuclear ribonucleoprotein K;Isoform 3 of Heterogeneous nuclear ribonucleoprotein K;cDNA FLJ54552, highly similar to Heterogeneous nuclear ribonucleoprotein K;Heterogeneous nu	P61978-2;P61978;B4DFF1;Q5EC54;Q6IBN1;P61978-1;P61978-3;B4DUQ1;Q5T6W2;B3KU16;Q5T6W5;Q5T6W1	25	22	25	22	59.9	57.8	0	1.2076	63	1.0561	59	25	18	25	18	64.4	58.4	0	1.147	54	1.0202	36
IPI00216237	60S ribosomal protein L36;Ribosomal protein L36	RPL36	60S ribosomal protein L36	Q9Y3U8;Q9BYF3	3	4	3	4	30.5	30.5	5.2013e-42	1.053	4	0.58522	7	2	4	2	4	21.9	37.1	8.7214e-33	0.88387	2	0.45126	6
IPI00216298;IPI00552768	ATL-derived factor;Surface-associated sulphydryl protein;Thioredoxin;Thioredoxin, isoform CRA_b;Thioredoxin delta 3	TRDX;TRX;TRX1;TXN;hCG_28763;RP11-427L11.1-002;TXN delta 3	Thioredoxin;Thioredoxin, isoform CRA_b	P10599;Q9UDG5;B1ALW1;O60744	3	3	3	3	38.1	38.1	2.1789e-84	0.76867	3	1.8781	4	5	5	5	5	55.2	55.2	3.3442e-73	1.073	6	1.8002	7
IPI00216319;IPI00794254;IPI00827595;IPI00879350	14-3-3 protein eta;Protein AS1;cDNA, FLJ93036, highly similar to Homo sapiens tyrosine 3-monooxygenase/tryptophan 5-monooxygenaseactivation protein, eta polypeptide (YWHAH), mRNA;Tyrosine 3-monooxygenase/tryptophan 5-monooxygenase activation protein, eta polypeptide;Homo sapiens clone CDABP0046 mRNA sequence	YWHA1;YWHAH;LL22NC03-44A4.1-004	14-3-3 protein eta;Homo sapiens clone CDABP0046 mRNA sequence	Q04917;B2R6N6;A2IDB2;Q9H4N8	9	5	6	3	41.9	24.4	8.2201e-75	1.0906	8	1.0563	4	7	3	5	2	30.9	13.4	4.5792e-22	0.98294	5	1.161	2
IPI00216457;IPI00339274	Histone H2A type 2-A;Histone H2A.2;Histone H2A/o;Histone H2A type 2-C;Histone H2A/q;Histone H2A-GL101	H2AFO;HIST2H2AA;HIST2H2AA3;HIST2H2AA4;H2AFQ;HIST2H2AC	Histone H2A type 2-A;Histone H2A type 2-C	Q6FI13;Q16777	6	6	6	6	57.7	57.7	1.0639e-111	1.4064	8	0.79329	13	6	7	6	7	57.7	57.7	3.5122e-117	1.3542	8	0.75634	12
IPI00216587;IPI00645201	40S ribosomal protein S8;Ribosomal protein S8;Similar to ribosomal protein S8	OK/SW-cl.83;RPS8;hCG_2031852;RP11-269F19.3-001;RP11-269F19.3-003	40S ribosomal protein S8;Ribosomal protein S8	P62241;Q5JR94;Q5JR95;Q9BS10	11	11	11	11	58.2	52.9	0	0.77616	18	0.26972	29	8	12	8	12	44.7	60.6	0	0.82667	9	0.30343	25
IPI00216694;IPI00947227;IPI00947454;IPI00010471;IPI00908503;IPI00646259;IPI00032304;IPI00945930;IPI00947292	Plastin-3;T-plastin;cDNA FLJ78707, highly similar to Homo sapiens plastin 3 (T isoform) (PLS3), mRNA;cDNA, FLJ92722, Homo sapiens plastin 3 (T isoform) (PLS3), mRNA;Plastin 3 (T isoform);cDNA FLJ51929, highly similar to Plastin-3;cDNA FLJ50683, highly similar to Plastin-3;Plastin 3 variant;Similar to plastin 3 (T isoform);PLS3 protein;cDNA FLJ61108, highly similar to Plastin-3;cDNA FLJ59681, high…	PLS3;hCG_18485	Plastin-3;cDNA FLJ59681, highly similar to Plastin-3	P13797;A8K579;B4DPW9;B7Z6M1;Q53GY0;Q96HI1;A7E2S2;B4DG31;B4DGB4;B4DI60	12	21	12	21	28.1	44	4.1076e-156	0.8703	13	0.92133	27	10	2	10	2	25.9	7.1	1.3002e-58	0.81082	10	1.0635	2
IPI00216951;IPI00917492;IPI00917399;IPI00917783;IPI00917920;IPI00917615	Aspartate--tRNA ligase;Aspartyl-tRNA synthetase, cytoplasmic;Cell proliferation-inducing gene 40 protein;Putative uncharacterized protein DARS;Putative uncharacterized protein DKFZp781B11202	DARS;PIG40;DKFZp781B11202	Aspartyl-tRNA synthetase, cytoplasmic;Putative uncharacterized protein DARS;Putative uncharacterized protein DARS	P14868;Q53R85;Q53T60;Q68CR9;C9JLC1;C9J7S3	2	2	2	2	4.2	6.2	1.2865e-19	0.87408	2	1.2905	2	4	2	4	2	9.6	5.6	4.3019e-08	0.99045	5	1.1538	3
IPI00217030;IPI00219894;IPI00302740;IPI00643830;IPI00646114;IPI00877922;IPI00945801;IPI00478986	40S ribosomal protein S4, X isoform;SCR10;Single copy abundant mRNA protein;cDNA FLJ40595 fis, clone THYMU2010705, highly similar to 40S RIBOSOMAL PROTEIN S4, X ISOFORM;cDNA, FLJ92004, Homo sapiens ribosomal protein S4, X-linked (RPS4X), mRNA;Ribosomal protein S4, X-linked, isoform CRA_c;Ribosomal protein S4, X-linked X isoform variant;RPS4X protein	CCG2;RPS4;RPS4X;SCAR;hCG_18634	40S ribosomal protein S4, X isoform	P62701;B2R491;Q53HV1;Q96IR1	11	13	11	13	46.8	46.4	1.474e-272	0.93057	16	0.44866	18	8	11	8	11	36.5	46.8	1.047e-198	0.95135	10	0.49786	14
IPI00217223;REV__IPI00009982;REV__IPI00410251;REV__IPI00642210	AIR carboxylase;Multifunctional protein ADE2;Phosphoribosylaminoimidazole carboxylase;Phosphoribosylaminoimidazole-succinocarboxamide synthase;SAICAR synthetase	ADE2;AIRC;PAICS;PAIS	Multifunctional protein ADE2	P22234;B4DGX3	15	16	1	1	57.4	58.8	0	1.0314	2	0.76807	2	10	9	10	9	37.9	35.7	3.153e-297	0.98064	10	1.0575	10
IPI00217236;IPI00909626	TCP1-chaperonin cofactor A;Tubulin-folding cofactor A;Tubulin-specific chaperone A;cDNA, FLJ92496, Homo sapiens tubulin-specific chaperone a (TBCA), mRNA;TBCA protein;Tubulin folding cofactor A;Tubulin-specific chaperone a;cDNA FLJ57496, moderately similar to Tubulin-specific chaperone A	TBCA;hCG_2016016	Tubulin-specific chaperone A;cDNA FLJ57496, moderately similar to Tubulin-specific chaperone A	O75347;Q6FGD7;B4DT30	8	3	8	3	63.9	25.9	1.4737e-77	1.374	9	1.4133	4	4	3	4	3	46.3	38.9	3.6566e-58	1.2279	5	1.2172	3
IPI00217465	Histone H1.2;Histone H1d;cDNA FLJ76039, highly similar to Homo sapiens histone 1, H1c (HIST1H1C), mRNA;Histone 1, H1c	H1F2;HIST1H1C;hCG_1640485	Histone H1.2	P16403;A8K4I2	7	7	7	7	25.8	25.8	2.8219e-102	1.0445	12	0.48322	16	8	8	8	8	27.7	27.7	7.2489e-100	1.1677	12	0.4938	21
IPI00947127;IPI00217966;IPI00607708;IPI00939286;IPI00908791;IPI00910754;IPI00952964;IPI00795075;IPI00016768;IPI00748298	L-lactate dehydrogenase;Cell proliferation-inducing gene 19 protein;LDH muscle subunit;L-lactate dehydrogenase A chain;Renal carcinoma antigen NY-REN-59;cDNA FLJ52549, highly similar to L-lactate dehydrogenase A chain (EC 1.1.1.27)	LDHA;PIG19;hCG_96677	lactate dehydrogenase A isoform 3;Isoform 1 of L-lactate dehydrogenase A chain;Isoform 2 of L-lactate dehydrogenase A chain;Putative uncharacterized protein LDHA;L-lactate dehydrogenase;lactate dehydrogenase A isoform 2;lactate dehydrogenase A isoform 4;la	B7Z5E3;P00338-1;P00338;P00338-2;C9J4M5;B4DJI1;B4DKQ2;A8MXQ4	23	22	23	22	69.5	69	0	0.90945	64	0.94283	70	23	18	23	18	72.6	66.8	0	0.93946	44	0.97494	34
IPI00218319;IPI00479185;IPI00642042;IPI00382894;IPI00218320;IPI00477649;IPI00909961;IPI00854592;IPI00183968;IPI00643370;IPI00645055;IPI00647245;IPI00844078;IPI00900375;IPI00640264	Gamma-tropomyosin;Tropomyosin alpha-3 chain;Tropomyosin-3;Tropomyosin-5;cDNA, FLJ96568, highly similar to Homo sapiens tropomyosin 3 (TPM3), mRNA;Tropomyosin 3;Putative uncharacterized protein DKFZp686J1372;Tropomyosin 3, isoform CRA_b;TPMsk3;cDNA FLJ50612, highly similar to Rattus norvegicus tropomyosin 3, gamma (Tpm3), transcript variant 2, mRNA;Cytoskeletal tropomyosin isoform (2.5 kb);Cytoske…	TPM3;RP11-205M9.1-009;DKFZp686J1372;RP11-205M9.1-003;hCG_1997142;RP11-205M9.1-006;RP11-205M9.1-005;OK/SW-cl.5;RP11-205M9.1-010	Isoform 2 of Tropomyosin alpha-3 chain;tropomyosin 3 isoform 4;Putative uncharacterized protein DKFZp686J1372;Tropomyosin 3, isoform CRA_b;Isoform 3 of Tropomyosin alpha-3 chain;tropomyosin 3 isoform 5;cDNA FLJ50720, highly similar to Homo sapiens tropomyo	P06753-2;P06753;B2RDE1;Q5VU66;Q5HYB6;Q5VU59;Q5VU58;Q8TCG3;P06753-3;B4DQ80;Q5VU61;Q6LDX7;Q8NI98;Q5VU72;B4DWT5;Q8NAG3;P06753-1	25	18	25	18	64.1	48.8	0	1.1174	42	0.80826	28	19	15	19	15	50	52.4	0	1.1637	26	0.8846	22
IPI00218343;IPI00387144;IPI00166768;IPI00478908	Alpha-tubulin 6;Tubulin alpha-1C chain;Tubulin alpha-6 chain;Tubulin alpha 6 variant;cDNA FLJ55956, highly similar to Tubulin alpha-6 chain;TUBA1C protein	TUBA1C;TUBA6	Tubulin alpha-1C chain;cDNA FLJ55956, highly similar to Tubulin alpha-6 chain;TUBA1C protein;29 kDa protein	Q9BQE3;Q53GA7;B7Z1K5;Q8N532	29	27	29	27	82.2	77.7	0	0.91284	133	0.9658	128	28	20	3	2	78	69.9	0	0.89348	6	1.0726	4
IPI00218693;IPI00642457;IPI00816267	Adenine phosphoribosyltransferase	APRT	Adenine phosphoribosyltransferase;adenine phosphoribosyltransferase isoform b	P07741	10	10	10	10	75.6	76.7	4.8693e-190	0.99881	13	1.1635	11	5	4	5	4	40	28.9	2.0086e-45	0.93098	5	1.0422	4
IPI00218733;IPI00789078	Superoxide dismutase [Cu-Zn]	SOD1	Superoxide dismutase [Cu-Zn];Superoxide dismutase	P00441;A8MST3	5	5	5	5	57.8	64.3	3.1092e-165	1.1049	5	1.2827	5	3	2	3	2	53.9	32.5	6.404e-55	1.138	3	0.95054	2
IPI00218918;IPI00549413;IPI00908577;IPI00643231	Annexin A1;Annexin I;Annexin-1;Calpactin II;Calpactin-2;Chromobindin-9;Lipocortin I;p35;Phospholipase A2 inhibitory protein;ANXA1 protein;Annexin A1, isoform CRA_a	ANX1;ANXA1;LPC1;hCG_17305;RP11-71A24.1-002;RP11-71A24.1-004	Annexin A1;Annexin A1	P04083;B5BU38;Q05BR2;Q5TZZ9;Q5T3N1	18	17	18	17	63.9	57.8	0	1.0464	25	1.1425	23	15	11	15	11	52	50.3	0	1.0278	17	1.166	12
IPI00219005	51 kDa FK506-binding protein;52 kDa FK506-binding protein;59 kDa immunophilin;FK506-binding protein 4;FKBP59;HSP-binding immunophilin;Immunophilin FKBP52;Peptidyl-prolyl cis-trans isomerase FKBP4;Peptidyl-prolyl cis-trans isomerase FKBP4, N-terminally processed;Rotamase;cDNA, FLJ94557, highly similar to Homo sapiens FK506 binding protein 4, 59kDa (FKBP4), mRNA	FKBP4;FKBP52	FK506-binding protein 4	Q02790;B2R9U2	7	9	7	9	24	28.5	3.8924e-168	1.1118	8	1.124	9	10	2	10	2	29.6	5.9	1.9729e-85	1.1276	10	0.96104	2
IPI00219018;IPI00795257;IPI00788737;IPI00789134;IPI00797221;IPI00795622;IPI00794605;CON__P10096;IPI00793922;IPI00022430;IPI00879148	Glyceraldehyde-3-phosphate dehydrogenase;Glyceraldehyde 3-phosphate dehydrogenase	CDABP0047;GAPD;GAPDH;OK/SW-cl.12	Glyceraldehyde-3-phosphate dehydrogenase;32 kDa protein;39 kDa protein;Glyceraldehyde 3-phosphate dehydrogenase;Glyceraldehyde 3-phosphate dehydrogenase;Glyceraldehyde 3-phosphate dehydrogenase	P04406;A4UCT1;Q16768;Q2TSD0;Q5ZEY3;Q0QET7;B4DRV9	21	19	21	19	77.6	75.2	0	1.0798	90	1.1636	84	19	19	19	19	75.8	74.3	0	1.1615	44	1.2339	53
IPI00219029;IPI00922421	Aspartate aminotransferase, cytoplasmic;Glutamate oxaloacetate transaminase 1;Transaminase A;cDNA FLJ51134, highly similar to Aspartate aminotransferase, cytoplasmic (EC 2.6.1.1);Growth-inhibiting protein 18;cDNA FLJ53826, highly similar to Aspartate aminotransferase, cytoplasmic (EC 2.6.1.1)	GOT1;GIG18	Aspartate aminotransferase, cytoplasmic;Aspartate aminotransferase	P17174;B7Z7E9;Q2TU84;B7Z1I2	7	2	7	2	31	8	4.7186e-95	1.1049	8	1.054	3	2	2	2	2	10.7	7.7	6.8913e-15	1.0197	2	1.1554	2
IPI00219077;IPI00514090;IPI00793812;IPI00794758;IPI00790872;IPI00790203;IPI00791706;IPI00910018;IPI00792836;IPI00793500	Leukotriene A(4) hydrolase;Leukotriene A-4 hydrolase;cDNA FLJ52432, highly similar to Leukotriene A-4 hydrolase (EC 3.3.2.6);cDNA FLJ51009, highly similar to Leukotriene A-4 hydrolase (EC 3.3.2.6)	LTA4;LTA4H	Isoform 1 of Leukotriene A-4 hydrolase;Isoform 2 of Leukotriene A-4 hydrolase;cDNA FLJ51009, highly similar to Leukotriene A-4 hydrolase;32 kDa protein	P09960-1;P09960;B4DVZ8;P09960-2;B4DNQ9	11	12	11	12	28.6	28.2	8.4541e-228	1.0105	14	1.2151	14	12	4	12	4	33.6	10.6	1.9498e-114	1.1034	15	1.1764	7
IPI00219153;IPI00878392;IPI00879364	60S ribosomal protein L22;EBER-associated protein;Epstein-Barr virus small RNA-associated protein;Heparin-binding protein HBp15;Ribosomal protein L22-like 2;Ribosomal protein L22	RPL22;RPL22L2	60S ribosomal protein L22;11 kDa protein	P35268;B8Y929;Q7Z4W8;Q8WYP0;Q9BYF5	5	6	5	6	43	53.1	2.4745e-147	0.93127	7	0.6135	9	4	6	4	6	46.1	58.6	4.8188e-98	0.92207	5	0.52966	7
IPI00219155;IPI00790294;IPI00792879	60S ribosomal protein L27	RPL27	60S ribosomal protein L27;60S ribosomal protein L27	P61353;B2R4D8;Q6LCU2	2	6	2	6	22.1	37.5	1.4124e-29	0.92396	2	0.42309	6	2	4	2	4	22.1	32.4	3.5987e-29	1.0231	2	0.38863	5
IPI00872940;IPI00219156;IPI00794121;IPI00794745;IPI00790695	60S ribosomal protein L30	RPL30	Putative uncharacterized protein RPL30 (Fragment);60S ribosomal protein L30	A8MYX5;P62888	5	5	5	5	56.5	40	1.1766e-120	0.98186	8	0.91892	9	4	5	4	5	46.1	53	2.2691e-112	0.98051	4	0.71422	6
IPI00219217;IPI00788938;IPI00789173;IPI00556477;IPI00554498;IPI00148061	LDH heart subunit;L-lactate dehydrogenase B chain;Renal carcinoma antigen NY-REN-46;L-lactate dehydrogenase;Putative uncharacterized protein LDHB	LDHB;hCG_24788	L-lactate dehydrogenase B chain;L-lactate dehydrogenase;Putative uncharacterized protein LDHB	P07195;Q5U077;A8MW50;C9J7H8	19	14	17	13	68	51.8	0	1.056	33	1.1852	24	15	15	13	13	55.4	60.2	4.4751e-283	1.151	22	1.2456	17
IPI00219219;IPI00880148	14 kDa laminin-binding protein;14 kDa lectin;Beta-galactoside-binding lectin L-14-I;Galaptin;Galectin-1;HBL;HPL;Lactose-binding lectin 1;Lectin galactoside-binding soluble 1;Putative MAPK-activating protein PM12;S-Lac lectin 1;HL14 protein	LGALS1;HL14	Galectin-1	P09382;B2R5E8;Q15954	9	7	9	7	86.7	68.1	8.4739e-113	1.2376	11	1.5077	8	4	4	4	4	32.6	41.5	3.4147e-70	1.3345	4	1.5174	4
IPI00219365;IPI00872814;IPI00017367;IPI00903145;IPI00922115;IPI00869155;IPI00384282	Membrane-organizing extension spike protein;Moesin;MSN protein	MSN	Moesin;Putative uncharacterized protein MSN (Fragment)	P26038;Q6PJT4;A8MZ70	8	14	8	14	15.1	31.2	4.1164e-148	0.9791	12	1.0699	17	9	3	9	3	24.8	8	8.6658e-99	0.91704	9	1.0234	3
IPI00219446;IPI00795288;IPI00908746;IPI00795701;IPI00794584	HCNPpp;Hippocampal cholinergic neurostimulating peptide;Neuropolypeptide h3;Phosphatidylethanolamine-binding protein 1;Prostatic-binding protein;Raf kinase inhibitor protein;cDNA FLJ51535, highly similar to Phosphatidylethanolamine-binding protein 1	PBP;PEBP;PEBP1	Phosphatidylethanolamine-binding protein 1;22 kDa protein;cDNA FLJ51535, highly similar to Phosphatidylethanolamine-binding protein 1	P30086;B4DRT4	11	8	11	8	73.8	65.2	0	1.0995	16	1.314	13	11	10	11	10	73.8	69.5	3.8911e-268	1.105	14	1.16	12
IPI00219525;IPI00943153;IPI00910950	6-phosphogluconate dehydrogenase, decarboxylating	PGD;PGDH;hCG_2006054;RP4-736L20.2-001	6-phosphogluconate dehydrogenase, decarboxylating;6-phosphogluconate dehydrogenase, decarboxylating	P52209;A8K2Y9;B4DQJ8;B4DV68;B4E2U0;B4DL86	14	14	14	14	51.1	47.6	1.9377e-294	1.1179	19	1.28	17	7	8	7	8	23.2	28.4	2.3357e-151	1.0855	9	1.1681	8
IPI00219622;IPI00927830;IPI00925799;IPI00924522	Macropain subunit C3;Multicatalytic endopeptidase complex subunit C3;Proteasome component C3;Proteasome subunit alpha type-2;Proteasome subunit alpha type;Proteasome (Prosome, macropain) subunit, alpha type, 2, isoform CRA_a;Putative uncharacterized protein DKFZp686D09174;Putative uncharacterized protein PSMA2	HC3;PSC3;PSMA2;DKFZp686D09174;hCG_19883	Proteasome subunit alpha type-2;Putative uncharacterized protein PSMA2	P25787;Q53GF5;Q6MZI6;C9JCK5	8	7	8	7	43.6	38.9	9.5582e-134	0.89257	11	1.0745	8	2	2	2	2	15	14.5	3.184e-08	1.0294	2	0.89922	2
IPI00219678	Eukaryotic translation initiation factor 2 subunit 1;Eukaryotic translation initiation factor 2 subunit alpha;cDNA, FLJ92791, Homo sapiens eukaryotic translation initiation factor 2, subunit 1 alpha, 35kDa (EIF2S1), mRNA;Eukaryotic translation initiation factor 2, subunit 1 alpha, 35kDa, isoform CRA_a;Full-length cDNA clone CS0DL010YH08 of B cells (Ramos cell line) of Homo sapiens (human)	EIF2A;EIF2S1;hCG_21909	Eukaryotic translation initiation factor 2 subunit 1	P05198;Q53XC0	10	6	10	6	38.7	32.1	2.5626e-145	1.0005	12	0.92554	6	5	3	5	3	26.3	19	2.5458e-72	1.072	5	0.81368	10
IPI00219910;IPI00783862	Biliverdin reductase B;Biliverdin-IX beta-reductase;Flavin reductase;Green heme-binding protein;NADPH-dependent diaphorase;NADPH-flavin reductase	BLVRB;FLR	22 kDa protein;Flavin reductase	P30043	9	8	9	8	65.2	60.4	4.6378e-206	1.0705	12	1.1713	9	5	6	5	6	37.2	56	1.324e-86	1.0523	7	1.1313	6
IPI00220301;IPI00910553	1-Cys peroxiredoxin;24 kDa protein;Acidic calcium-independent phospholipase A2;Antioxidant protein 2;Liver 2D page spot 40;Non-selenium glutathione peroxidase;Peroxiredoxin-6;Red blood cells page spot 12;Peroxiredoxin 6	AOP2;KIAA0106;PRDX6	Peroxiredoxin-6	P30041;A4UCS6	14	13	14	13	71.9	71.9	0	1.0996	28	1.1841	20	9	11	9	11	55.8	62.1	1.4605e-162	1.1194	15	1.2343	14
IPI00220642;IPI00910779	14-3-3 protein gamma;14-3-3 protein gamma, N-terminally processed;Protein kinase C inhibitor protein 1;cDNA FLJ14168 fis, clone NT2RP2001440, highly similar to 14-3-3 protein gamma;cDNA FLJ51843, highly similar to 14-3-3 protein gamma;cDNA FLJ52141, highly similar to 14-3-3 protein gamma	YWHAG	14-3-3 protein gamma;cDNA FLJ52141, highly similar to 14-3-3 protein gamma	P61981;B3KNB4;B4DHC4;B4DE78	15	10	10	7	66	50.2	0	1.039	12	1.0284	10	9	10	6	7	44.1	54.7	3.6028e-165	1.0643	7	1.1598	11
IPI00549248;IPI00220740;IPI00658013;IPI00604504;IPI00216250;IPI00644276;IPI00647453;IPI00644792;IPI00148599;IPI00872901	Nucleolar phosphoprotein B23;Nucleolar protein NO38;Nucleophosmin;Numatrin;Truncated nucleolar phosphoprotein B23;NPM1 protein;Nucleophosmin (Nucleolar phosphoprotein B23, numatrin);Nucleophosmin/B23.2;cDNA FLJ20465 fis, clone KAT06236	NPM;NPM1	Isoform 1 of Nucleophosmin;Isoform 2 of Nucleophosmin;nucleophosmin 1 isoform 3	P06748-1;P06748;A4ZU86;B5BU00;Q9BTI9;P06748-2;Q9BYG9;Q9NX34	18	18	18	18	61.2	71.4	0	1.1948	138	0.59723	161	17	17	17	17	60.5	60.5	0	1.2027	87	0.54907	99
IPI00220766	Aldoketomutase;Glyoxalase I;Ketone-aldehyde mutase;Lactoylglutathione lyase;Methylglyoxalase;S-D-lactoylglutathione methylglyoxal lyase;cDNA FLJ51791, highly similar to Lactoylglutathione lyase (EC 4.4.1.5);Glyoxalase I variant	GLO1	Lactoylglutathione lyase	Q04760;B4DDV0;Q59EL0	10	9	10	9	66.3	66.3	8.0275e-88	1.1259	12	1.2953	11	2	4	2	4	20.1	34.8	3.3507e-83	1.0206	3	1.1648	4
IPI00220834;IPI00871391;IPI00925823;IPI00014311;IPI00642151;IPI00647073;IPI00922263;IPI00926445	86 kDa subunit of Ku antigen;ATP-dependent DNA helicase 2 subunit 2;ATP-dependent DNA helicase II 80 kDa subunit;CTC box-binding factor 85 kDa subunit;DNA repair protein XRCC5;Ku80;Ku86;Lupus Ku autoantigen protein p86;Nuclear factor IV;Thyroid-lupus autoantigen;X-ray repair complementing defective repair in Chinese hamster cells 5 (double-strand-break rejoining);X-ray repair cross-complementing …	G22P2;XRCC5	ATP-dependent DNA helicase 2 subunit 2	P13010;Q53T09;Q53TC2	26	40	26	40	54.8	73.2	0	1.0792	55	1.1053	88	32	13	32	13	62.6	40.2	0	1.1073	50	1.0932	20
IPI00221089	40S ribosomal protein S13	RPS13	40S ribosomal protein S13	P62277	6	10	6	10	37.7	40.4	1.5721e-74	0.7197	9	0.29266	14	6	7	6	7	39.1	31.8	1.5606e-21	0.8189	6	0.28227	8
IPI00221091;IPI00744832;IPI00156232	40S ribosomal protein S15a;cDNA FLJ77670, highly similar to Homo sapiens ribosomal protein S15a (RPS15A), mRNA;cDNA FLJ30359 fis, clone BRACE2007760, highly similar to 40S RIBOSOMAL PROTEIN S15A;cDNA, FLJ92249, Homo sapiens ribosomal protein S15a (RPS15A), mRNA;HCG1994130, isoform CRA_a	OK/SW-cl.82;RPS15A;hCG_1994130	40S ribosomal protein S15a	P62244;A8K7H3;B2R4W8	6	7	6	7	38.5	53.8	8.1459e-79	0.9296	6	0.47862	8	4	6	4	6	30.8	45.4	5.5307e-46	0.89531	4	0.42895	7
IPI00221092;IPI00397701;IPI00450975	40S ribosomal protein S16;cDNA FLJ56786, moderately similar to 40S ribosomal protein S16;RPS16 protein	RPS16	40S ribosomal protein S16;cDNA FLJ56786, moderately similar to 40S ribosomal protein S16;RPS16 protein	P62249;B4DP32;Q6IPX4	7	10	7	10	39.7	57.5	1.3831e-71	0.96205	8	0.61892	11	6	9	6	9	38.4	57.5	3.7644e-43	0.99866	6	0.5185	10
IPI00221093;IPI00791157;IPI00797968;IPI00478114;IPI00878027;IPI00844369	40S ribosomal protein S17	RPS17	40S ribosomal protein S17;16 kDa protein;Similar to 40S ribosomal protein S17	P08708	9	9	9	9	53.3	53.3	6.1283e-228	0.85978	13	0.68894	17	5	9	5	9	51.9	54.1	4.2503e-150	0.90377	10	0.63644	16
IPI00221106;IPI00477803	Pre-mRNA-splicing factor SF3b 145 kDa subunit;SF3b150;Spliceosome-associated protein 145;Splicing factor 3B subunit 2;Putative uncharacterized protein DKFZp781L0540	SAP145;SF3B2;DKFZp781L0540	splicing factor 3B subunit 2;Putative uncharacterized protein DKFZp781L0540 (Fragment)	Q13435;A8K485;B4DT19;Q7L4T5;Q7Z627;Q9BWD2;Q7Z3K9;Q96CM6	6	11	6	11	12.4	20.2	6.3158e-119	1.1689	8	0.93241	13	7	9	7	9	14	16.9	1.2575e-43	1.0999	7	0.8286	11
IPI00221222;IPI00455831;IPI00930562;REV__IPI00940340;REV__IPI00001636;REV__IPI00385153;REV__IPI00940152;REV__IPI00889628;REV__IPI00913912	Activated RNA polymerase II transcriptional coactivator p15;p14;Positive cofactor 4;SUB1 homolog;cDNA FLJ51816, highly similar to Activated RNA polymerase II transcriptional coactivator p15;Activated RNA polymerase II transcription cofactor 4 variant;cDNA, FLJ92014, highly similar to Homo sapiens SUB1 homolog (S. cerevisiae) (SUB1), mRNA;PC4 protein;SUB1 homolog (S. cerevisiae);SUB1 homolog (S. c…	PC4;RPO2TC1;SUB1;hCG_1781938	Activated RNA polymerase II transcriptional coactivator p15	P53999;B7Z1Z0;Q59G24;Q6IBA2	4	6	4	6	37.8	42.5	4.9881e-73	1.1787	4	0.75345	6	3	2	3	2	23.6	23.6	1.8346e-44	1.1306	3	0.61584	2
IPI00260715;IPI00221354;IPI00941083;IPI00645208;IPI00909890;IPI00428056;IPI00854677	75 kDa DNA-pairing protein;Oncogene FUS;Oncogene TLS;POMp75;RNA-binding protein FUS;Translocated in liposarcoma protein;Fus-like protein;cDNA FLJ58049, highly similar to RNA-binding protein FUS;BBF2H7/FUS protein;Putative uncharacterized protein FUS	FUS;TLS	Fus-like protein (Fragment);Isoform Short of RNA-binding protein FUS;53 kDa protein;53 kDa protein;cDNA FLJ58049, highly similar to RNA-binding protein FUS;BBF2H7/FUS protein (Fragment);Putative uncharacterized protein FUS	P35637-1;P35637;Q13344;P35637-2;B4DR70;Q70T18;A6NMX6	6	4	6	4	19.1	12.3	1.1885e-122	1.3237	9	1.339	6	6	3	6	3	16.9	9.1	1.4643e-68	1.2519	7	1.2386	3
IPI00938079;IPI00246058;IPI00797599;IPI00926014;IPI00942087;IPI00943244;IPI00789478;IPI00924996;IPI00924740;IPI00925321;IPI00798229	cDNA FLJ55458, highly similar to Programmed cell death 6-interacting protein;cDNA FLJ56126, highly similar to Programmed cell death 6-interacting protein;Dopamine receptor interacting protein 4;PDCD6IP protein;ALG-2-interacting protein 1;Hp95;Programmed cell death 6-interacting protein	DRIP4;PDCD6IP;AIP1;ALIX;KIAA1375	programmed cell death 6 interacting protein isoform 2;Programmed cell death 6-interacting protein	B4DHD2;B7Z5C1;Q4W4Y1;Q6NUS1;Q8WUM4	5	10	5	10	12.7	22.8	1.9622e-193	0.88636	8	1.1322	10	3	2	3	2	6.8	5.3	2.8943e-117	0.93649	3	1.1272	3
IPI00246975;IPI00845493;IPI00645711;IPI00642432;IPI00419235;IPI00639805;IPI00219067;IPI00444582;IPI00645360;IPI00940377	Glutathione S-transferase Mu 3;GST class-mu 3;GSTM3-3;cDNA FLJ51755, highly similar to Glutathione S-transferase Mu 3 (EC 2.5.1.18);Glutathione S-transferase M3 variant;cDNA, FLJ93985, Homo sapiens glutathione S-transferase M3 (brain) (GSTM3), mRNA;Glutathione S-transferase M3 (Brain);GSTM3 protein;Brain type mu-glutathione S-transferase	GST5;GSTM3;hCG_40244;RP4-735C1.2-001	Glutathione S-transferase Mu 3;Brain type mu-glutathione S-transferase	P21266;B4E2J2;Q59EJ5;Q6FGJ9;A4UJ43	11	7	11	7	58.7	36.9	2.6758e-217	1.1205	16	1.1701	11	6	4	6	4	34.2	21.8	1.9247e-43	1.1513	7	1.2534	4
IPI00247583;IPI00940766;IPI00879165;IPI00845507;IPI00397713;IPI00399374;IPI00942479;IPI00878451;IPI00402362	60S ribosomal protein L21;cDNA, FLJ92056, Homo sapiens ribosomal protein L21 (RPL21), mRNA;Ribosomal protein L21;Ribosomal protein L21, isoform CRA_a;RPL21 protein;Putative uncharacterized protein ENSP00000404254;Ribosomal protein L21 variant	RPL21;hCG_2020044;RP11-428O18.5-001	60S ribosomal protein L21;Putative uncharacterized protein ENSP00000404254;Protein;Similar to 60S ribosomal protein L21	P46778;Q6IAX2;C9JHA8;Q59GK9	5	4	5	4	38.1	26.2	1.9832e-73	0.83658	8	0.29042	8	2	5	2	5	16.2	41.9	1.1188e-60	0.83413	4	0.31281	8
IPI00289334;IPI00900293;IPI00477536;IPI00943563;IPI00382697;IPI00953109;IPI00940093;IPI00953286;IPI00945610;IPI00382698;IPI00382699;IPI00798140;IPI00178352;IPI00413958;IPI00382700;IPI00798186;IPI00945771	ABP-278;ABP-280 homolog;Actin-binding-like protein;Beta-filamin;Filamin homolog 1;Filamin-3;Filamin-B;Thyroid autoantigen;Truncated actin-binding protein;Filamin B;Putative uncharacterized protein FLNB;Putative uncharacterized protein DKFZp686A1668	FLN1L;FLN3;FLNB;TABP;TAP;DKFZp686A1668	Isoform 1 of Filamin-B;filamin B isoform 1;filamin B isoform 3;filamin B isoform 4;Isoform 3 of Filamin-B;Putative uncharacterized protein FLNB;Isoform 7 of Filamin-B;Putative uncharacterized protein FLNB;256 kDa protein;Isoform 4 of Filamin-B;Isoform 5 of	O75369-1;O75369;B2ZZ85;B2ZZ83;O75369-2;Q60FE7;O75369-3;O75369-6;C9JMC4;O75369-7;C9JKE6;Q68CT4;O75369-4;O75369-5	78	83	78	83	52	54.8	0	0.75773	104	1.1998	98	61	49	61	49	38.5	33.6	0	0.76267	67	1.2673	50
IPI00289601;IPI00929375;IPI00555868	Histone deacetylase 2;cDNA FLJ34837 fis, clone NT2NE2010632, highly similar to HISTONE DEACETYLASE 2;Histone deacetylase 2, isoform CRA_a;cDNA FLJ40057 fis, clone TCERX2000431, highly similar to HISTONE DEACETYLASE 2	HDAC2;hCG_21384	Isoform 2 of Histone deacetylase 2;Isoform 1 of Histone deacetylase 2	Q92769-2;Q92769;Q92769-1;B3KRS5;B3KUJ5	8	6	8	6	18.2	15.6	8.2619e-190	2.1439	14	2.1352	10	6	2	6	2	15.6	5.3	2.2669e-71	1.766	11	1.9759	2
IPI00290142;IPI00921944	CTP synthase 1;CTP synthetase 1;UTP--ammonia ligase 1;cDNA FLJ60075, highly similar to CTP synthase 1 (EC 6.3.4.2);cDNA FLJ59392, highly similar to CTP synthase 1 (EC 6.3.4.2);cDNA FLJ58563, highly similar to CTP synthase 1 (EC 6.3.4.2);cDNA FLJ54863, highly similar to CTP synthase 1 (EC 6.3.4.2)	CTPS	CTP synthase 1;cDNA FLJ54863, highly similar to CTP synthase 1	P17812;B4DMB5;B4DR64;B4E1E0;B7Z9C4	7	9	7	9	16.4	24	2.3869e-90	0.90053	10	1.1707	11	3	2	3	2	9.6	6.1	2.359e-30	0.97495	3	1.5478	2
IPI00290198	Iboctadekin;Interferon gamma-inducing factor;Interleukin-1 gamma;Interleukin-18;DELTA3PRO-IL-18;Interleukin 18 (Interferon-gamma-inducing factor), isoform CRA_a;Interleukin 18	IGIF;IL18;IL1F4;hCG_39294;IL-18	Interleukin-18	Q14116;B0YJ28;Q6WWJ7;Q96KJ8;Q9NQ49	12	8	12	8	76.7	61.1	3.232e-187	0.98733	17	0.75221	18	9	11	9	11	67.9	76.7	1.322e-91	1.0048	10	0.64833	12
IPI00290566;IPI00550591	CCT-alpha;T-complex protein 1 subunit alpha	CCT1;CCTA;TCP1	T-complex protein 1 subunit alpha;T-complex protein 1 isoform b	P17987	25	25	25	25	59	63.3	0	0.96148	33	0.94409	32	19	6	19	6	51.1	17.6	8.2862e-201	0.94521	26	1.0669	8
IPI00291006;IPI00924593;IPI00927864	Malate dehydrogenase, mitochondrial;Malate dehydrogenase;cDNA FLJ52880, highly similar to Malate dehydrogenase, mitochondrial (EC 1.1.1.37)	MDH2	Malate dehydrogenase, mitochondrial;cDNA FLJ52880, highly similar to Malate dehydrogenase, mitochondrial;Malate dehydrogenase	P40926;Q0QF37;Q6FHZ0;Q75MT9;B4DE44;B3KTM1	13	10	13	10	50.6	44.1	2.428e-235	1.0337	13	1.0926	10	5	4	5	4	21	17.5	7.5809e-129	1.0583	5	1.1914	4
IPI00307162;IPI00291175;IPI00910496;IPI00909711;IPI00384973	Metavinculin;Vinculin;cDNA FLJ59659, highly similar to Vinculin;cDNA FLJ45031 fis, clone BRAWH3018548, highly similar to Vinculin	VCL;RP11-178G16.3-002	Isoform 2 of Vinculin;Isoform 1 of Vinculin	P18206-1;P18206;B4E3Q9;Q5JQ13;P18206-2;B3KXA2	22	21	22	21	27.6	25.7	3.8469e-258	1.0677	24	1.2088	21	9	11	9	11	11.1	14.6	5.9358e-91	1.1552	8	1.3978	11
IPI00291483;IPI00029733;IPI00289524;IPI00514814;IPI00642560;IPI00909541;IPI00005668;IPI00910990;IPI00909130;IPI00871915;IPI00843904;IPI00455167;IPI00020955;IPI00745863;IPI00926608;IPI00947007;IPI00939806;IPI00887673	17-beta-hydroxysteroid dehydrogenase type 5;3-alpha-HSD type II, brain;3-alpha-hydroxysteroid dehydrogenase type 2;Aldo-keto reductase family 1 member C3;Chlordecone reductase homolog HAKRb;Dihydrodiol dehydrogenase 3;Dihydrodiol dehydrogenase type I;HA1753;Indanol dehydrogenase;Prostaglandin F synthase;Testosterone 17-beta-dehydrogenase 5;Trans-1,2-dihydrobenzene-1,2-diol dehydrogenase;Aldo-keto…	AKR1C3;DDH1;HSD17B5;KIAA0119;PGFS;hCG_19343;AKR1C1;DDH	Aldo-keto reductase family 1 member C3;Aldo-keto reductase family 1 member C1	P42330;B4DL37;Q2XPP3;Q04828	12	9	12	9	61.6	43	1.0399e-221	1.271	14	1.3475	12	9	9	9	9	47.1	43.3	1.1569e-170	1.2453	9	1.4281	9
IPI00291922	Macropain zeta chain;Multicatalytic endopeptidase complex zeta chain;Proteasome subunit alpha type-5;Proteasome zeta chain;cDNA FLJ52182, highly similar to Proteasome subunit alpha type 5 (EC 3.4.25.1);Proteasome (Prosome, macropain) subunit, alpha type, 5, isoform CRA_c;Proteasome subunit alpha type	PSMA5;hCG_39916	Proteasome subunit alpha type-5	P28066;B4E2V4;Q5U0A0	7	5	7	5	43.6	37.3	2.3666e-103	1.0296	11	1.1291	7	3	2	3	2	17.4	13.3	8.232e-09	1.0396	3	1.0061	2
IPI00292020	Putrescine aminopropyltransferase;Spermidine synthase	SPS1;SRM;SRML1	Spermidine synthase	P19623	6	7	6	7	32.8	47	1.2503e-67	0.99042	7	0.90358	9	3	2	3	2	16.9	12.3	2.4284e-35	0.98398	4	0.89856	2
IPI00292753;IPI00888069;IPI00873087;IPI00302156;IPI00883910;IPI00852719;IPI00946050;IPI00946081;IPI00853447;IPI00945737;IPI00902869	GAPex-5;GTPase-activating protein and VPS9 domain-containing protein 1;Rab5-activating protein 6;cDNA FLJ61592, highly similar to Homo sapiens GTPase activating protein and VPS9 domains 1 (GAPVD1), mRNA;Putative uncharacterized protein GAPVD1;GTPase activating protein and VPS9 domains 1;cDNA FLJ13779 fis, clone PLACE4000445, highly similar to Homo sapiens GTPase activating protein and VPS9 domain…	GAPEX5;GAPVD1;KIAA1521;RAP6;RP11-184B22.1-009;RP11-184B22.1-005	Isoform 6 of GTPase-activating protein and VPS9 domain-containing protein 1;Isoform 1 of GTPase-activating protein and VPS9 domain-containing protein 1;Isoform 2 of GTPase-activating protein and VPS9 domain-containing protein 1;Isoform 5 of GTPase-activati	Q14C86-6;Q14C86;Q14C86-1;Q14C86-2;B4DK42;C9IZ08;Q14C86-5;B0QZ66;Q14C86-4;B0QZ64;B3KN67;Q14C86-3;B5MDH9;B0QZ65;B4DGD8	5	8	5	8	6.4	9.1	2.91e-114	0.86046	5	0.75495	8	3	2	3	2	5.5	3.6	2.9284e-21	1.0021	3	0.95855	2
IPI00292894	Pre-rRNA-processing protein TSR1 homolog	KIAA1401;TSR1	Pre-rRNA-processing protein TSR1 homolog	Q2NL82	2	11	2	11	3.1	22.9	1.8656e-100	0.72949	2	0.6297	12	4	2	4	2	8.2	3.5	1.8906e-26	1.1328	4	0.77564	2
IPI00293434;IPI00790432;IPI00788736;IPI00789296;IPI00878369;IPI00942616	18 kDa Alu RNA-binding protein;Signal recognition particle 14 kDa protein	SRP14	Signal recognition particle 14 kDa protein;10 kDa protein	P37108	4	4	4	4	34.6	27.9	6.1016e-106	1.1442	5	0.942	4	2	4	2	4	16.9	34.6	1.2397e-57	1.1311	2	0.76705	4
IPI00293464;IPI00909008;IPI00909251;IPI00909177;IPI00922069	Damage-specific DNA-binding protein 1;DDB p127 subunit;DNA damage-binding protein 1;DNA damage-binding protein a;HBV X-associated protein 1;UV-damaged DNA-binding factor;UV-damaged DNA-binding protein 1;Xeroderma pigmentosum group E-complementing protein;XPE-binding factor;cDNA FLJ56068, highly similar to DNA damage-binding protein 1;cDNA FLJ51067, highly similar to DNA damage-binding protein 1;c…	DDB1;XAP1	DNA damage-binding protein 1;cDNA FLJ51067, highly similar to DNA damage-binding protein 1;cDNA FLJ51165, highly similar to DNA damage-binding protein 1	Q16531;B7Z2A1;B4DSA8;B4DZP5	38	42	38	42	44.8	49.1	0	1.0664	49	0.86969	56	22	27	22	27	27.5	35.4	1.1258e-273	1.0411	24	0.92576	32
IPI00294536;IPI00941907;IPI00795518;IPI00796172	cDNA FLJ51909, highly similar to Serine-threonine kinase receptor-associatedprotein;MAP activator with WD repeats;Serine-threonine kinase receptor-associated protein;UNR-interacting protein;WD-40 repeat protein PT-WD;cDNA, FLJ79540, highly similar to Serine-threonine kinase receptor-associatedprotein	MAWD;STRAP;UNRIP	cDNA FLJ51909, highly similar to Serine-threonine kinase receptor-associatedprotein;Serine-threonine kinase receptor-associated protein	B4DNJ6;Q9Y3F4;B0AZV0	9	7	9	7	47.4	34.7	3.5817e-224	0.94089	9	0.85205	8	3	2	3	2	12.7	9.9	4.3536e-197	1.0074	3	0.89328	2
IPI00295386;IPI00795334;IPI00909888;IPI00290462	15-hydroxyprostaglandin dehydrogenase [NADP+];Carbonyl reductase [NADPH] 1;NADPH-dependent carbonyl reductase 1;Prostaglandin 9-ketoreductase;Prostaglandin-E(2) 9-reductase;Putative uncharacterized protein CBR1;Carbonyl reductase 1, isoform CRA_c;cDNA FLJ60474, highly similar to Carbonyl reductase	CBR;CBR1;CRN;hCG_401084	Carbonyl reductase [NADPH] 1;Putative uncharacterized protein CBR1;Carbonyl reductase 1, isoform CRA_c	P16152;A8MTM1;B4DFK7	7	7	7	7	40.4	30.7	4.9004e-210	1.0301	7	1.1354	8	3	2	3	2	20.2	16.6	8.6038e-97	1.004	2	1.1739	2
IPI00296337;IPI00376215;IPI00786995	DNA-dependent protein kinase catalytic subunit;DNPK1;p460;cDNA FLJ57825, highly similar to DNA-dependent protein kinase catalytic subunit (EC 2.7.11.1)	HYRC;HYRC1;PRKDC	Isoform 1 of DNA-dependent protein kinase catalytic subunit;Isoform 2 of DNA-dependent protein kinase catalytic subunit;similar to protein kinase, DNA-activated, catalytic polypeptide	P78527-1;P78527;P78527-2;B4DL41	9	33	9	33	4.1	13.5	7.3162e-254	0.9253	8	1.236	33	2	3	2	3	1	1.1	8.1122e-101	0.68322	2	0.97867	3
IPI00297779;IPI00791487	CCT-beta;T-complex protein 1 subunit beta;cDNA FLJ75037, highly similar to Homo sapiens chaperonin containing TCP1, subunit 2 (beta) (CCT2),mRNA;cDNA FLJ50480, highly similar to T-complex protein 1 subunit beta;cDNA FLJ50585, highly similar to T-complex protein 1 subunit beta;cDNA FLJ52359, highly similar to T-complex protein 1 subunit beta;cDNA, FLJ79296, highly similar to T-complex protein 1 su…	99D8.1;CCT2;CCTB;hCG_24460	T-complex protein 1 subunit beta	P78371;A8K402;B5BTY7;B7Z243;B7Z4R3;B7Z7K4;B7ZAT2;Q9H369	18	14	18	14	47.9	43.6	4.0308e-264	0.99433	24	0.93187	20	11	3	11	3	26.7	8	8.4633e-177	1.0173	11	1.1613	4
IPI00298547	Oncogene DJ1;Parkinson disease protein 7;Protein DJ-1	PARK7	Protein DJ-1	Q99497	8	7	8	7	67.7	64	3.7272e-158	1.0439	14	1.2264	10	4	6	4	6	33.9	45.5	2.141e-89	1.1282	5	1.177	9
IPI00298788;IPI00414335;IPI00298789;IPI00219330;IPI00556364;IPI00169430;IPI00413860	Double-stranded RNA-binding protein 76;Interleukin enhancer-binding factor 3;M-phase phosphoprotein 4;Nuclear factor associated with dsRNA;Nuclear factor of activated T-cells 90 kDa;Translational control protein 80;Putative uncharacterized protein ILF3;cDNA FLJ58050, highly similar to Interleukin enhancer-binding factor 3;cDNA FLJ58801, highly similar to Interleukin enhancer-binding factor 3;Inte…	DRBF;ILF3;MPHOSPH4;NF90	Isoform 1 of Interleukin enhancer-binding factor 3;Isoform 3 of Interleukin enhancer-binding factor 3;Isoform 2 of Interleukin enhancer-binding factor 3;Isoform 5 of Interleukin enhancer-binding factor 3;Interleukin enhancer binding factor 3 isoform c vari	Q12906-1;Q12906;Q12906-3;C9JFV5;Q12906-2;Q12906-5;B4DDF3;B4DFG4;Q59GP7	17	32	17	32	31.3	54.7	0	1.2544	39	0.87582	60	20	28	20	28	44.9	55.6	2.7409e-289	1.2057	34	0.78738	36
IPI00298961;IPI00893013;IPI00894253;IPI00892935;IPI00894515;IPI00893771;IPI00893889;IPI00894059;IPI00892777;IPI00893403;IPI00892684;IPI00894165;IPI00892827	Chromosome region maintenance 1 protein homolog;Exportin-1;cDNA FLJ42779 fis, clone BRAWH3005300, highly similar to Exportin-1;cDNA FLJ55480, highly similar to Exportin-1;cDNA, FLJ79380, highly similar to Exportin-1	CRM1;XPO1	Exportin-1;cDNA FLJ55480, highly similar to Exportin-1	O14980;B3KWD0;B4DR01;B7ZB16	34	20	34	20	46.2	29.5	0	1.0298	44	1.125	30	10	10	10	10	15.9	13.4	2.993e-122	0.97993	9	1.246	9
IPI00299000;IPI00794875;IPI00807557;IPI00790307;IPI00793498;IPI00789039;IPI00796006;IPI00798341	Cell cycle protein p38-2G4 homolog;ErbB3-binding protein 1;Proliferation-associated protein 2G4;cDNA FLJ75526, highly similar to Homo sapiens proliferation-associated 2G4, 38kDa (PA2G4), mRNA;PA2G4 protein	EBP1;PA2G4	Proliferation-associated protein 2G4;41 kDa protein;PA2G4 protein (Fragment)	Q9UQ80;A8K6Y1;Q6PIN5;Q05D08	13	16	13	16	41.6	52.3	5.7535e-205	1.0108	19	0.72606	24	10	12	10	12	31.5	44.2	3.1038e-110	0.97369	11	0.6746	15
IPI00299155;IPI00789638;IPI00790207;IPI00795606;IPI00792218;IPI00791083	Macropain subunit C9;Multicatalytic endopeptidase complex subunit C9;Proteasome component C9;Proteasome subunit alpha type-4;Proteasome subunit L;Proteasome subunit alpha type;Proteasome subunit beta type;PSMA4 protein	HC9;PSC9;PSMA4	Proteasome subunit alpha type-4;Proteasome subunit beta type;27 kDa protein;26 kDa protein;proteasome alpha 4 subunit isoform 2;20 kDa protein	P25789;B2RDG0;Q7Z474;Q567Q5	8	4	8	4	44.4	18.8	1.4563e-75	0.91075	10	1.0551	3	4	2	4	2	28.7	12.3	2.1488e-18	0.94149	6	1.0245	3
IPI00299254	Eukaryotic translation initiation factor 5B;Translation initiation factor IF-2;EIF5B protein;cDNA FLJ10524 fis, clone NT2RP2000880, highly similar to Eukaryotic translation initiation factor 5B	EIF5B;IF2;KIAA0741	Eukaryotic translation initiation factor 5B	O60841;A0JLR8;B3KM86;Q05CQ1;Q8N5A0	5	12	5	12	7.3	18.9	2.839e-85	1.0833	5	0.64716	13	3	9	3	9	5.3	12.7	8.2363e-54	0.95848	3	0.56388	9
IPI00299573;IPI00397676;IPI00642454;IPI00478896	60S ribosomal protein L7a;PLA-X polypeptide;Surfeit locus protein 3;cDNA FLJ78489, highly similar to Homo sapiens ribosomal protein L7a (RPL7A), mRNA;cDNA, FLJ92002, Homo sapiens ribosomal protein L7a (RPL7A), mRNA;Ribosomal protein L7a;Ribosomal protein L7a, isoform CRA_c	RPL7A;SURF3;SURF-3;hCG_2032998;RP11-244N20.10-009;RP11-244N20.10-005;RP-L7a;RP11-244N20.10-004	60S ribosomal protein L7a;30 kDa protein;Ribosomal protein L7a;Ribosomal protein L7a	P62424;Q5T8U4;Q5T8U2;Q9BY74;Q5T8U3	10	12	10	12	38	42.9	1.3219e-217	0.82803	11	0.38441	16	6	10	6	10	23.7	33.5	1.0345e-173	0.90507	6	0.3751	12
IPI00299608;IPI00456695;IPI00917594;IPI00916632;IPI00916809;IPI00916965	26S proteasome non-ATPase regulatory subunit 1;26S proteasome regulatory subunit RPN2;26S proteasome regulatory subunit S1;26S proteasome subunit p112;cDNA, FLJ92896, highly similar to Homo sapiens proteasome (prosome, macropain) 26S subunit, non-ATPase, 1 (PSMD1), mRNA;PSMD1 protein	PSMD1	Isoform 1 of 26S proteasome non-ATPase regulatory subunit 1;Isoform 2 of 26S proteasome non-ATPase regulatory subunit 1	Q99460-1;Q99460;B2R6D0;Q05BX4;Q05CW6;Q99460-2	10	5	10	5	22.4	12.4	5.6614e-132	1.0725	11	1.1483	5	4	5	4	5	10.6	12.6	1.7972e-101	1.1148	4	1.1422	4
IPI00300127;IPI00921516	N-acetyltransferase 10;cDNA FLJ58528, highly similar to N-acetyltransferase 10 (EC 2.3.1.-);NAT10 protein	ALP;KIAA1709;NAT10	N-acetyltransferase 10;N-acetyltransferase 10 isoform b	Q9H0A0;B4DFD5;Q05CW7	12	24	12	24	19.8	34.2	0	1.2642	13	0.82437	25	9	13	9	13	15.7	20.6	2.6154e-161	0.97123	10	0.74767	14
IPI00300371;IPI00828110;IPI00179138	Pre-mRNA-splicing factor SF3b 130 kDa subunit;Spliceosome-associated protein 130;Splicing factor 3B subunit 3;STAF130;cDNA FLJ78677, highly similar to Homo sapiens splicing factor 3b, subunit 3, 130kDa (SF3B3), mRNA;cDNA FLJ10435 fis, clone NT2RP1000493, highly similar to Splicing factor 3B subunit 3;cDNA FLJ90452 fis, clone NT2RP3001475, highly similar to Splicing factor 3B subunit 3	KIAA0017;SAP130;SF3B3	Isoform 1 of Splicing factor 3B subunit 3	Q15393-1;Q15393;A8K6V3;B3KM77;B3KQH1	36	39	36	39	47.5	49.3	0	1.1107	47	0.99858	48	18	20	18	20	21.9	23.7	0	1.0902	19	0.98056	20
IPI00646058;IPI00300631;IPI00942963;IPI00925702;IPI00872777;IPI00941773	SAFB protein;Scaffold attachment factor B;cDNA FLJ76656, highly similar to Homo sapiens scaffold attachment factor B (SAFB), mRNA;cDNA FLJ59451, highly similar to Scaffold attachment factor B;cDNA FLJ54744, highly similar to Scaffold attachment factor B;cDNA FLJ59404, highly similar to Scaffold attachment factor B;HSP27 estrogen response element-TATA box-binding protein;Scaffold attachment factor…	SAFB;HAP;HET;SAFB1;DKFZp779C1727;SAFB2	Scaffold attachment factor B;Scaffold attachment factor B1;cDNA FLJ54745, highly similar to Scaffold attachment factor B;cDNA FLJ59523, highly similar to Scaffold attachment factor B;Putative uncharacterized protein SAFB2	A0AV56;A8K329;B7Z1C7;B7Z2F6;B7Z5X3;B7ZLP6;Q15424;B7Z959;B7ZLP5;Q68DW3;B7Z5B6;B7Z2Z1;A8MXT5;B4DU53	5	5	5	5	11	7.6	5.9512e-71	1.2547	5	0.94987	5	3	3	3	3	5.9	6.4	8.4586e-24	1.2631	3	0.91437	3
IPI00301364;IPI00172421;IPI00788011;IPI00719311	Cyclin-A/CDK2-associated protein p19;Organ of Corti protein 2;Organ of Corti protein II;p19A;p19skp1;RNA polymerase II elongation factor-like protein;SIII;S-phase kinase-associated protein 1;Transcription elongation factor B	EMC19;OCP2;SKP1;SKP1A;TCEB1L	Isoform 1 of S-phase kinase-associated protein 1;Isoform 2 of S-phase kinase-associated protein 1	P63208-1;P63208;P63208-2	6	9	6	9	47.9	63.8	1.1327e-266	1.0424	11	0.88603	15	4	4	4	4	33.1	33.7	1.1382e-72	0.94702	4	0.93657	4
IPI00301936;IPI00940851;IPI00644008;IPI00513758;IPI00607677;IPI00479625;IPI00643012;IPI00943170;IPI00644588;IPI00395507;IPI00902494;IPI00030250;IPI00219967;IPI00184721	cDNA FLJ60076, highly similar to ELAV-like protein 1;ELAV-like protein 1;Hu-antigen R	ELAVL1;HUR	cDNA FLJ60076, highly similar to ELAV-like protein 1;ELAV-like protein 1	B4DVB8;Q15717;Q53XN6	8	6	8	6	28.9	18.4	1.6663e-91	1.0433	10	0.8879	7	4	6	4	6	14.2	28	1.1695e-91	1.0567	4	0.82728	6
IPI00333541;IPI00302592;IPI00644576;IPI00553169;IPI00927825;IPI00552416;IPI00910863;IPI00552858;IPI00657767;IPI00937774	Actin-binding protein 280;Alpha-filamin;Endothelial actin-binding protein;Filamin-1;Filamin-A;Non-muscle filamin;Filamin A;FLNA protein;FLJ00119 protein;Filamin A, alpha (Actin binding protein 280);Putative uncharacterized protein FLNA;cDNA FLJ57038, highly similar to Filamin-A;Similar to filamin C, gamma (Actin binding protein 280)	FLN;FLN1;FLNA;FLJ00119;XX-FW83128A1.1-010	Isoform 1 of Filamin-A;Isoform 2 of Filamin-A;Filamin A, alpha;Putative uncharacterized protein FLNA	P21333-1;P21333;Q5HY55;Q60FE5;P21333-2;Q5HY53;Q60FE6;Q6NXF2;Q8TES4;Q5HY54;Q96C61;A6NDY9;B2ZZ80;B4E2F9;Q86TQ3	46	59	43	55	29.5	37.5	0	0.8521	48	1.0029	57	36	37	35	34	23.7	24	0	0.88112	35	1.0447	37
IPI00302850;IPI00943813	Small nuclear ribonucleoprotein Sm D1;Sm-D autoantigen;snRNP core protein D1	SNRPD1	Small nuclear ribonucleoprotein Sm D1;similar to small nuclear ribonucleoprotein D1 polypeptide 16kDa	P62314;B5BTZ1;Q7Z5A3	2	2	2	2	27.7	27.7	3.0216e-45	1.4507	3	0.59384	4	2	3	2	3	20.2	37	3.4004e-47	1.224	2	0.48013	4
IPI00784090;IPI00302925;IPI00797206;IPI00794673	CCT-theta;Renal carcinoma antigen NY-REN-15;T-complex protein 1 subunit theta;cDNA FLJ53379, highly similar to T-complex protein 1 subunit theta;cDNA FLJ59382, highly similar to T-complex protein 1 subunit theta;Chaperonin containing TCP1, subunit 8 (Theta) variant;CCT8 protein;Chaperonin containing TCP1, subunit 8 (Theta), isoform CRA_c	C21orf112;CCT8;CCTQ;KIAA0002;hCG_1810843	T-complex protein 1 subunit theta;59 kDa protein	P50990;B4DEM7;B4DQH4;Q53HU0;Q7Z759	21	17	21	17	43.4	40.3	2.298e-264	1.0415	25	1.1768	19	17	3	17	3	37.2	7.5	5.7569e-181	1.0559	18	0.96341	3
IPI00302927;IPI00893358;IPI00921414	CCT-delta;Stimulator of TAR RNA-binding;T-complex protein 1 subunit delta	CCT4;CCTD;SRB	T-complex protein 1 subunit delta;T-complex protein 1, delta subunit;Chaperonin Cpn60/TCP-1 family protein	P50991;A8K3C3;B5MCQ1;B7Z2F4;B7Z2Z8;B7Z8B1;B7Z9L0	24	21	24	21	64.4	59.2	0	0.99253	31	0.98006	32	14	4	14	4	37.3	12.4	1.2625e-243	0.9596	19	1.1881	9
IPI00303476;IPI00791498;IPI00790847;IPI00793271;IPI00792534;IPI00792128	ATP synthase subunit beta, mitochondrial;ATP synthase subunit beta	ATP5B;ATPMB;ATPSB	ATP synthase subunit beta, mitochondrial	P06576;Q0QEN7	14	13	14	13	49.1	43.3	5.068e-190	1.5577	17	1.7299	16	12	2	12	2	42.5	9.3	6.3213e-99	1.424	13	2.0692	2
IPI00304596;IPI00922367;IPI00644848;IPI00645010;IPI00645966;IPI00847558;IPI00646520	54 kDa nuclear RNA- and DNA-binding protein;55 kDa nuclear protein;DNA-binding p52/p100 complex, 52 kDa subunit;NMT55;Non-POU domain-containing octamer-binding protein;p54(nrb);cDNA FLJ76817, highly similar to Homo sapiens non-POU domain containing, octamer-binding (NONO), mRNA;cDNA FLJ56109, highly similar to Non-POU domain-containing octamer-binding protein;Putative uncharacterized protein NONO	NONO;NRB54	Non-POU domain-containing octamer-binding protein;non-POU domain containing, octamer-binding isoform 2;Putative uncharacterized protein NONO;Putative uncharacterized protein NONO	Q15233;A8K525;B7Z4C2;C9JRA5;C9JYS8	15	9	14	8	40.3	31.2	2.2745e-275	1.2746	20	1.3848	18	9	5	8	5	28	24.8	1.6121e-139	1.1946	13	1.3171	8
IPI00304612;IPI00398949;IPI00398983;IPI00936705;IPI00909017;IPI00432865	23 kDa highly basic protein;60S ribosomal protein L13a;RPL13A protein;Ribosomal protein L13a variant;FWP004;Ribosomal protein L13a;Ribosomal protein L13a, isoform CRA_b;Novel protein similar to ribosomal protein L13a RPL13A	RPL13A;hCG_1998057;RPL13a;RP11-365K22.1-001	60S ribosomal protein L13a;23 kDa protein;Novel protein similar to ribosomal protein L13a RPL13A;similar to ribosomal protein L13a	P40429;Q0VGL3;Q53H34;Q5QTS3;Q8J015;Q9BSQ6;Q5VY36	5	7	5	7	24.6	33	1.2863e-35	0.87914	5	0.28815	13	4	8	4	8	16.3	36.9	2.6536e-23	0.77934	5	0.27808	10
IPI00304692;IPI00939558;IPI00816796;IPI00061178;IPI00643486;IPI00167369;IPI00938339	Glycoprotein p43;Heterogeneous nuclear ribonucleoprotein G;Heterogeneous nuclear ribonucleoprotein G, N-terminally processed;RNA-binding motif protein, X chromosome;cDNA FLJ54953, highly similar to Heterogeneous nuclear ribonucleoprotein G;cDNA FLJ34201 fis, clone FCBBF3019714, highly similar to HETEROGENEOUS NUCLEAR RIBONUCLEOPROTEIN G;cDNA FLJ38696 fis, clone KIDNE2001931, highly similar to HET…	HNRPG;RBMX;RBMXP1;CCBL2;DKFZp547N1117;hCG_23341;RBMXL1;RP4-531M19.2-001	Heterogeneous nuclear ribonucleoprotein G;cDNA FLJ34201 fis, clone FCBBF3019714, highly similar to HETEROGENEOUS NUCLEAR RIBONUCLEOPROTEIN G;cDNA FLJ38696 fis, clone KIDNE2001931, highly similar to HETEROGENEOUS NUCLEAR RIBONUCLEOPROTEIN G;RNA binding moti	P38159;B4E352;B3KRG5;Q8N8Y7;Q2VIN3;Q96E39	3	5	3	5	10.5	14.8	8.7372e-56	1.3314	3	0.67323	6	4	8	4	8	14.1	23.3	5.3755e-59	1.2098	4	0.49037	8
IPI00304925;IPI00845339;IPI00909073;IPI00941328;IPI00910047;IPI00939526;IPI00830052;IPI00942547;IPI00011134	Heat shock 70 kDa protein 1/2;Heat shock 70 kDa protein 1A/1B;cDNA FLJ75127, highly similar to Homo sapiens heat shock 70kDa protein 1A, mRNA;Heat shock 70kDa protein 1A;Heat shock 70kDa protein 1B;cDNA FLJ54328, highly similar to Heat shock 70 kDa protein 1;cDNA FLJ54283, highly similar to Heat shock 70 kDa protein 1;Heat shock protein 72;cDNA FLJ54370, highly similar to Heat shock 70 kDa protei…	HSPA1;HSPA1A;HSPA1B;DAAP-21F2.7-001;DAAP-21F2.8-001;DADB-333F21.2-001;DADB-333F21.4-001;hCG_1820593;hCG_43726;HSP70-1	Heat shock 70 kDa protein 1;cDNA FLJ54392, highly similar to Heat shock 70 kDa protein 1	P08107;A8K5I0;B4DI39;B4E1S9;Q9UQC1;B4DNT8;B4DWK5;Q59EJ3	28	29	26	27	56	56	0	1.0491	65	1.3657	55	25	14	23	12	50.4	36.2	0	1.0864	32	1.4719	23
IPI00305442	E3 ubiquitin-protein ligase subunit KPC2;Glialblastoma cell differentiation-related protein 1;Kip1 ubiquitination-promoting complex protein 2;Ubiquitin-associated domain-containing protein 1	GBDR1;KPC2;UBAC1;UBADC1	Ubiquitin-associated domain-containing protein 1	Q9BSL1	19	15	19	15	52.8	50.4	0	0.9674	27	1.8546	24	14	8	14	8	43.2	34.3	4.2443e-256	0.91424	24	2.3584	10
IPI00761160;IPI00761035;IPI00761140;IPI00761069;IPI00305750;IPI00413492;IPI00760909;IPI00760715;IPI00220857;IPI00220859;IPI00921920;IPI00939354	Calpain inhibitor;Calpastatin;Sperm BS-17 component;cDNA FLJ56102, highly similar to Homo sapiens calpastatin (CAST), transcript variant 8, mRNA;cDNA FLJ56123, highly similar to Calpastatin;cDNA FLJ50632, highly similar to Calpastatin;Heart-type calpastatin;cDNA FLJ52193, highly similar to Calpastatin;cDNA FLJ59277, highly similar to Calpastatin;Calpastatin isoform a variant;cDNA, FLJ96117, highl…	CAST	Isoform 6 of Calpastatin;Isoform 7 of Calpastatin;calpastatin isoform h;calpastatin isoform f;Isoform 1 of Calpastatin;calpastatin isoform b;Isoform 4 of Calpastatin;Isoform 5 of Calpastatin;Isoform 2 of Calpastatin;calpastatin isoform l;cDNA FLJ53909, mod	P20810-6;P20810;P20810-7;B7Z468;P20810-1;B7Z574;B7Z5T9;Q13940;Q9Y2M4;P20810-4;B7Z8S8;P20810-5;P20810-2;B7Z4U9;Q59HE3;P20810-3;B2RCJ7;B7Z6N0;B7Z7L4;Q6AZE3;Q86YM9;B7Z5T6;B2RDU1	6	9	6	9	17.7	22.4	5.5402e-85	1.0087	6	0.86797	10	2	4	2	4	6.8	11.4	2.9738e-63	0.57139	2	0.77545	4
IPI00306290;IPI00794438	Exportin(tRNA);Exportin-T;tRNA exportin;cDNA FLJ75831, highly similar to Homo sapiens exportin, tRNA (nuclear export receptor for tRNAs) (XPOT), mRNA	XPOT	Exportin-T	O43592;A8KA19	6	14	6	14	8.5	25.8	1.7013e-53	1.0066	6	1.0557	15	3	3	3	3	4.6	4	2.8156e-67	1.0336	3	1.357	3
IPI00793696;IPI00306332;IPI00946221;IPI00791426	60S ribosomal protein L24;60S ribosomal protein L30;Putative uncharacterized protein RPL24;Ribosomal protein L24, isoform CRA_e	RPL24;hCG_2023003	19 kDa protein;60S ribosomal protein L24;Ribosomal protein L24, isoform CRA_e;Putative uncharacterized protein RPL24	P83731;C9JNW5;C9JXB8	4	5	4	5	24.4	25	1.2099e-57	0.78216	5	0.33971	10	3	6	3	6	17.9	29.8	1.7032e-32	0.73712	3	0.32299	8
IPI00306369	NOL1/NOP2/Sun domain family member 2;Substrate of AIM1/Aurora kinase B;tRNA (cytosine-5-)-methyltransferase;tRNA (cytosine-5-)-methyltransferase NSUN2;tRNA methyltransferase 4 homolog;cDNA FLJ76184, highly similar to Homo sapiens NOL1/NOP2/Sun domain family, member 2 (NSUN2), mRNA;cDNA FLJ30894 fis, clone FEBRA2005416, highly similar to Homo sapiens NOL1/NOP2/Sun domain family, member 2 (NSUN2), …	NSUN2;SAKI;TRM4;hCG_18368	tRNA (cytosine-5-)-methyltransferase NSUN2	Q08J23;A8K529;B3KP09;B4DQW2	12	19	12	19	25	36.5	6.967e-258	1.0474	20	1.0163	26	10	5	10	5	19.9	11	1.2319e-115	1.1726	16	1.0504	5
IPI00306708	Cancer/testis antigen 84;Lymphokine-activated killer T-cell-originated protein kinase;MAPKK-like protein kinase;Nori-3;PDZ-binding kinase;Spermatogenesis-related protein kinase;T-LAK cell-originated protein kinase;cDNA FLJ58333, highly similar to T-lymphokine-activated killer cell-originated protein kinase (EC 2.7.12.2)	PBK;TOPK	cDNA FLJ58333, highly similar to T-lymphokine-activated killer cell-originated protein kinase	Q96KB5;B4DX68	4	4	4	4	21.3	21.3	1.3358e-39	1.0975	4	0.86923	4	4	2	4	2	20.7	14.7	1.476e-29	0.96842	3	0.93548	2
IPI00306960;IPI00647678;IPI00643900;IPI00646656	Asparagine--tRNA ligase;Asparaginyl-tRNA synthetase, cytoplasmic;cDNA FLJ52703, highly similar to Asparaginyl-tRNA synthetase, cytoplasmic (EC6.1.1.22)	ASNS;NARS	Asparaginyl-tRNA synthetase, cytoplasmic	O43776;B4DN60	10	12	10	12	26.5	32.7	1.7438e-199	0.94973	11	0.9475	14	6	2	6	2	16.2	6.6	1.5671e-22	0.93329	7	0.89695	2
IPI00328154;IPI00375533;IPI00917001;IPI00945816;IPI00796261	NEDD8-activating enzyme E1 catalytic subunit;NEDD8-activating enzyme E1C;Ubiquitin-activating enzyme E1C;Ubiquitin-like modifier-activating enzyme 3;cDNA, FLJ95615, highly similar to Homo sapiens ubiquitin-activating enzyme E1C (UBA3 homolog, yeast)(UBE1C), mRNA;cDNA FLJ11297 fis, clone PLACE1009763, highly similar to NEDD8-activating enzyme E1 catalytic subunit;Putative uncharacterized protein U…	UBA3;UBE1C	NEDD8-activating enzyme E1 catalytic subunit;ubiquitin-activating enzyme 3 isoform 2	Q8TBC4;A8K027;B2RBP3;A6NLB5;B7Z5F6	5	7	5	7	22.2	27.6	3.3428e-86	1.0307	5	0.93857	8	3	3	3	3	12.3	11.9	4.9453e-20	1.0725	4	0.98504	3
IPI00328319;IPI00645329;IPI00877934;IPI00877802;IPI00645757	Chromatin assembly factor 1 subunit C;Chromatin assembly factor I p48 subunit;Histone-binding protein RBBP4;Nucleosome-remodeling factor subunit RBAP48;Retinoblastoma-binding protein 4;Retinoblastoma-binding protein p48;cDNA FLJ53908, highly similar to Histone-binding protein RBBP4;cDNA FLJ50184, highly similar to Histone-binding protein RBBP4;Putative uncharacterized protein RBBP4	RBAP48;RBBP4	Histone-binding protein RBBP4;46 kDa protein;retinoblastoma binding protein 4 isoform b;retinoblastoma binding protein 4 isoform c	Q09028;B4DRH0;B4DRT0;C9JPP3	6	15	2	9	20	66.6	1.7785e-173	1.3033	2	0.34432	13	4	11	2	4	16.5	31.5	2.6222e-93	1.2474	2	0.34484	7
IPI00409717;IPI00328328;IPI00924536;IPI00030296;IPI00788730;IPI00794607;IPI00793328;IPI00790077;IPI00793220;IPI00792676;IPI00927069;IPI00927480;IPI00815667;IPI00791914;IPI00927306	ATP-dependent RNA helicase eIF4A-2;Eukaryotic initiation factor 4A-II;Eukaryotic translation initiation factor 4A isoform 2-like protein;EIF4A2 protein;BM-010;Eukaryotic translation initiation factor 4A, isoform 2, isoform CRA_b;cDNA FLJ58834, highly similar to Eukaryotic initiation factor 4A-II (EC 3.6.1.-)	DDX2B;EIF4A2;EIF4F;hCG_1784041	Isoform 2 of Eukaryotic initiation factor 4A-II;Isoform 1 of Eukaryotic initiation factor 4A-II;41 kDa protein;Eukaryotic translation initiation factor 4A, isoform 2, isoform CRA_b;25 kDa protein;cDNA FLJ58834, highly similar to Eukaryotic initiation facto	Q14240-2;Q14240;Q14240-1;Q86WD0;Q96B07;Q9NZE6;B4DJX6	21	19	9	7	72.1	66.2	0	1.0245	12	0.84105	11	15	14	5	5	50	46.1	0	0.90421	6	0.85556	5
IPI00328840	Ally of AML-1 and LEF-1;bZIP-enhancing factor BEF;THO complex subunit 4;Transcriptional coactivator Aly/REF	ALY;BEF;THOC4	THO complex 4	Q86V81	5	5	5	5	31.1	31.1	1.0468e-226	1.2178	6	0.44025	12	4	6	4	6	36.4	40.5	4.3604e-242	1.1866	6	0.38244	10
IPI00790342;IPI00329389;IPI00867533;IPI00789282	60S ribosomal protein L6;Neoplasm-related protein C140;Tax-responsive enhancer element-binding protein 107	RPL6;TXREB1	60S ribosomal protein L6;60S ribosomal protein L6;60S ribosomal protein L6	B2R4K7;Q9HBB3;Q02878;B4DRX3;Q8N5Z7;Q8TBK5	10	9	10	9	40.1	34.9	9.0031e-256	0.89974	10	0.37553	20	6	11	6	11	26.6	38.8	6.8499e-63	0.89279	9	0.37267	23
IPI00329633;IPI00908949;IPI00910719;IPI00328082;IPI00892711;IPI00412275;IPI00216874;IPI00784740	Threonine--tRNA ligase;Threonyl-tRNA synthetase, cytoplasmic;cDNA, FLJ96812, highly similar to Homo sapiens threonyl-tRNA synthetase (TARS), mRNA;cDNA FLJ38533 fis, clone HCHON2001108, highly similar to Threonyl-tRNA synthetase, cytoplasmic (EC 6.1.1.3);TARS protein;cDNA FLJ53464, highly similar to Threonyl-tRNA synthetase, cytoplasmic (EC 6.1.1.3);Threonyl-tRNA synthetase variant;cDNA FLJ55705, …	TARS	Threonyl-tRNA synthetase, cytoplasmic;cDNA FLJ53464, highly similar to Threonyl-tRNA synthetase, cytoplasmic;cDNA FLJ55705, highly similar to Threonyl-tRNA synthetase, cytoplasmic	P26639;B2RDX5;B3KTN2;Q5M7Z9;B4DEG8;Q53GX7;B4DKZ9	17	29	17	29	30.3	47.3	0	0.9314	27	1.1559	39	22	4	22	4	38.2	11.8	1.0536e-262	1.0192	26	1.1924	6
IPI00329672;IPI00736464;IPI00218638;IPI00939886;IPI00910866	Myosin-Ic;Myosin-Ie;cDNA FLJ76307, highly similar to Homo sapiens myosin IE (MYO1E), mRNA;MYO1E variant protein;Myosin IE	MYO1C;MYO1E;hCG_38672	Myosin-Ie	Q12965;Q4KMR3	4	4	4	4	5.5	5.5	3.0809e-11	0.90656	4	0.97949	4	3	2	3	2	4.6	2.6	2.4274e-56	0.7331	4	1.0435	2
IPI00329801;IPI00872379	Anchorin CII;Annexin A5;Annexin V;Annexin-5;Calphobindin I;Endonexin II;Lipocortin V;Placental anticoagulant protein 4;Placental anticoagulant protein I;Thromboplastin inhibitor;Vascular anticoagulant-alpha;cDNA FLJ52002, highly similar to Annexin A5	ANX5;ANXA5;ENX2;PP4	Annexin A5;Putative uncharacterized protein ANXA5 (Fragment)	P08758;B4DNG6;Q6FHB3;A8MTE3	15	12	15	12	66.6	60.6	3.0547e-243	1.0207	23	1.0921	20	9	8	9	8	52.5	43.4	2.6621e-178	1.0899	12	1.2418	8
IPI00334587;IPI00742926;IPI00334713;IPI00329355;IPI00106509	APOBEC1-binding protein 1;Heterogeneous nuclear ribonucleoprotein A/B;cDNA FLJ60713, highly similar to Homo sapiens heterogeneous nuclear ribonucleoprotein A/B (HNRPAB), transcript variant 1, mRNA;Heterogeneous nuclear ribonucleoprotein AB isoform a variant;Putative uncharacterized protein HNRNPAB	ABBP1;HNRNPAB;HNRPAB	Isoform 2 of Heterogeneous nuclear ribonucleoprotein A/B;Putative uncharacterized protein HNRNPAB;Isoform 3 of Heterogeneous nuclear ribonucleoprotein A/B;Isoform 1 of Heterogeneous nuclear ribonucleoprotein A/B;Isoform 4 of Heterogeneous nuclear ribonucle	Q99729-2;Q99729;B4DMY3;Q53F64;B5MD22;Q99729-3;Q99729-1;Q99729-4	11	8	10	7	30.7	26.8	2.1198e-159	1.3553	13	1.1457	10	7	8	6	7	24.4	26.8	1.2731e-102	1.2679	7	0.99185	7
IPI00641948;IPI00873767;IPI00375441;IPI00644386	cDNA FLJ53425, highly similar to Far upstream element-binding protein 1;Putative uncharacterized protein FUBP1;DNA helicase V;Far upstream element-binding protein 1;cDNA FLJ59240, highly similar to Far upstream element-binding protein 1;cDNA FLJ61021, highly similar to Far upstream element-binding protein 1;Far upstream element-binding protein variant;FUBP1 protein	FUBP1	cDNA FLJ53425, highly similar to Far upstream element-binding protein 1;68 kDa protein;Isoform 1 of Far upstream element-binding protein 1;Putative uncharacterized protein FUBP1	B4DT31;C9JSZ1;Q96AE4-1;Q96AE4;B4DWL1;B4E0X8;Q59FU3;Q6PJY1;A6NL74	16	20	16	20	34.5	39.2	0	1.2697	30	1.6408	32	18	6	16	5	37.4	14.4	0	1.2705	23	1.8434	6
IPI00376798;IPI00746438;IPI00647674;IPI00647168;IPI00878431	60S ribosomal protein L11;CLL-associated antigen KW-12;Cell growth-inhibiting protein 34;cDNA, FLJ92077, Homo sapiens ribosomal protein L11 (RPL11), mRNA;Ribosomal protein L11;Ribosomal protein L11, isoform CRA_b	RPL11;hCG_1739238;RP11-223J15.3-001;RP11-223J15.3-005;RP11-223J15.3-004	Isoform 1 of 60S ribosomal protein L11;Isoform 2 of 60S ribosomal protein L11;Ribosomal protein L11;Ribosomal protein L11	P62913-1;P62913;Q08ES8;Q5VVD0;P62913-2;Q5VVC8;Q5VVC9	5	5	5	5	29.2	37.1	1.9275e-123	1.1983	8	0.35598	8	4	10	4	10	23.6	47.8	4.9007e-145	1.0692	5	0.29768	13
IPI00382470;IPI00784295;IPI00604607;IPI00031523;IPI00910046;IPI00555876;IPI00555957;IPI00550192;IPI00795212;IPI00922407;IPI00794503	Heat shock 86 kDa;Heat shock protein HSP 90-alpha;Renal carcinoma antigen NY-REN-38;Full-length cDNA 5-PRIME end of clone CS0DN005YI08 of Adult brain of Homo sapiens (human);HSP90AA1 protein;Full-length cDNA clone CS0CAP007YF18 of Thymus of Homo sapiens (human);Hsp89-alpha-delta-N	HSP90A;HSP90AA1;HSPC1;HSPCA	Isoform 2 of Heat shock protein HSP 90-alpha;Isoform 1 of Heat shock protein HSP 90-alpha;Hsp89-alpha-delta-N	P07900-2;P07900;Q86SX1;P07900-1;Q2VPJ6;Q86U12;Q8TBA7;O75322;Q96HX7	43	56	43	56	48.5	62.6	0	1.0107	209	0.86798	169	47	34	28	20	50.4	46.1	0	0.97482	57	0.94717	44
IPI00383581;IPI00441414	Alpha-glucosidase 2;Glucosidase II subunit alpha;Neutral alpha-glucosidase AB;cDNA FLJ54035, highly similar to Neutral alpha-glucosidase AB;cDNA FLJ61290, highly similar to Neutral alpha-glucosidase AB;cDNA FLJ54057, highly similar to Neutral alpha-glucosidase AB	G2AN;GANAB;KIAA0088	cDNA FLJ61290, highly similar to Neutral alpha-glucosidase AB;Isoform 3 of Neutral alpha-glucosidase AB	Q14697-1;Q14697;B4DIW2;B4DJ30;B4DSM6;Q14697-3	24	24	24	24	37.3	44.3	7.3013e-267	0.99858	34	1.0922	27	20	25	20	25	29.4	38.8	5.6116e-269	1.0027	21	1.1948	28
IPI00943181;IPI00384051;IPI00746205;IPI00941428	Putative uncharacterized protein PSME2;11S regulator complex subunit beta;Activator of multicatalytic protease subunit 2;Proteasome activator 28 subunit beta;Proteasome activator complex subunit 2;Cell migration-inducing protein 22;PSME2 protein;Full-length cDNA clone CS0DJ015YJ12 of T cells (Jurkat cell line) of Homo sapiens (human)	PSME2	Putative uncharacterized protein PSME2;Putative uncharacterized protein PSME2;proteasome activator subunit 2	C9JE52;Q9UL46;A8MZ76;Q2TNB3;Q6FHK9;Q86SZ7	7	6	7	6	39.8	36.2	2.3248e-227	1.0196	9	1.0601	7	7	2	7	2	39.8	14.6	3.4898e-85	1.0696	8	1.1282	2
IPI00384265;IPI00472054;IPI00039626;IPI00719085;IPI00220935;IPI00515110	Constitutive coactivator of PPAR-gamma-like protein 1;Oxidative stress-associated Src activator;Protein FAM120A	C9orf10;FAM120A;KIAA0183;OSSA	Isoform F of Constitutive coactivator of PPAR-gamma-like protein 1;Isoform A of Constitutive coactivator of PPAR-gamma-like protein 1;Isoform D of Constitutive coactivator of PPAR-gamma-like protein 1	Q9NZB2-6;Q9NZB2;Q9NZB2-1;Q9NZB2-4	5	4	5	4	8.5	8.4	2.9435e-55	0.79782	5	0.695	4	4	3	4	3	6.5	4.5	1.1119e-20	0.94678	4	0.59544	3
IPI00384456;IPI00106847;IPI00440122;IPI00893449;IPI00892806;IPI00893025	DNA mismatch repair protein Msh6;G/T mismatch-binding protein;MutS-alpha 160 kDa subunit;cDNA FLJ55677, highly similar to DNA mismatch repair protein MSH6;cDNA FLJ53432, highly similar to DNA mismatch repair protein MSH6;GTBP-ALT;MSH6 protein	GTBP;MSH6	Isoform GTBP-N of DNA mismatch repair protein Msh6;Isoform GTBP-alt of DNA mismatch repair protein Msh6	P52701-1;P52701;B4DF41;B4E3I4;Q1L838;Q3SWU9;P52701-2;C9J3N0	17	19	17	19	21.3	24	4.1083e-220	1.1164	16	1.1814	20	5	6	5	6	7.1	8.8	1.0287e-75	1.058	5	0.98916	6
IPI00925413;IPI00479262;IPI00924828;IPI00759560;IPI00552639;IPI00927510;IPI00926411;IPI00927765;IPI00798400;IPI00386533;IPI00384463;IPI00926013;IPI00220365;IPI00926917;IPI00925434;IPI00925057;IPI00442069;IPI00796985;IPI00646377;IPI00328268;IPI00874215;IPI00925493;IPI00791833;IPI00925263;REV__IPI00926010;REV__IPI00302368;REV__IPI00855966;IPI00953292;REV__IPI00925814;IPI00926237;IPI00926681	EIF4G1 protein;cDNA FLJ56479, highly similar to Eukaryotic translation initiation factor 4 gamma 1;EIF4G1 variant protein;Eukaryotic translation initiation factor 4 gamma 1;p220;cDNA FLJ56483, highly similar to Eukaryotic translation initiation factor 4 gamma 1;Eukaryotic translation initiation factor 4 gamma, 1	EIF4G1;EIF4G1 variant protein;EIF4F;EIF4G;EIF4GI	EIF4G1 protein;Isoform B of Eukaryotic translation initiation factor 4 gamma 1;172 kDa protein;EIF4G1 protein;Isoform 1 of Eukaryotic translation initiation factor 4 gamma 1;Isoform D of Eukaryotic translation initiation factor 4 gamma 1;eukaryotic transla	B2RU10;B4DGF1;Q4LE58;Q04637-3;Q04637;Q04637-4;B2RU06;Q04637-1;Q04637-5;B4DSI9;Q04637-6;Q96I65	15	25	15	25	14.7	23	2.4922e-245	0.9212	17	0.88673	29	9	9	9	9	11.3	10.2	3.5177e-151	1.0292	10	0.76997	9
IPI00395627;IPI00552308;IPI00940004;IPI00894008;IPI00410678;IPI00893250	Calcyclin-binding protein;S100A6-binding protein;Siah-interacting protein;Calcyclin binding protein;Calcyclin binding protein, isoform CRA_a;cDNA, FLJ93790, Homo sapiens Siah-interacting protein (SIP), mRNA;Growth-inhibiting gene 5 protein;cDNA FLJ36106 fis, clone TESTI2021531, highly similar to Calcyclin-binding protein	CACYBP;PNAS-107;S100A6BP;SIP;hCG_2024873;RP1-102G20.6-001;RP1-102G20.6-002	Isoform 1 of Calcyclin-binding protein;cDNA FLJ36106 fis, clone TESTI2021531, highly similar to Calcyclin-binding protein;23 kDa protein	Q9HB71-1;Q9HB71;Q5R371;Q6NVY0;B3KSF1;Q5R370	7	5	7	5	53.1	41.2	1.0214e-94	1.0696	9	1.3101	7	2	4	2	4	20.6	34.6	1.7114e-43	1.0781	2	1.2838	4
IPI00396171;IPI00888475;IPI00878314;IPI00220113;IPI00927819;IPI00411375;IPI00924603;IPI00743873;IPI00927173;IPI00878651;IPI00910596;IPI00926984;IPI00333281;IPI00925569;IPI00877773;IPI00902552	Microtubule-associated protein 4;cDNA FLJ58263, highly similar to Microtubule-associated protein 4;MAP4 protein;Microtubule-associated protein	MAP4	Isoform 1 of Microtubule-associated protein 4;Isoform 6 of Microtubule-associated protein 4;110 kDa protein;Isoform 2 of Microtubule-associated protein 4;Putative uncharacterized protein MAP4	P27816-1;P27816;P27816-6;B4DM10;P27816-2;Q05D06;Q6NX68;P27816-5;C9JFC3	17	24	17	24	23.7	31.7	7.8234e-194	0.99934	18	0.9424	29	10	11	10	11	15.4	15.8	8.3427e-112	1.0788	10	0.99871	12
IPI00719752;IPI00396370;IPI00893431;IPI00893301	eIF3 p110;eIF3 p116;eIF-3-eta;Eukaryotic translation initiation factor 3 subunit 9;Eukaryotic translation initiation factor 3 subunit B;Prt1 homolog;Eukaryotic translation initiation factor 3, subunit 9 eta, 116kDa;Eukaryotic translation initiation factor 3, subunit 9 eta, 116kDa, isoform CRA_b;cDNA FLJ53410, highly similar to Eukaryotic translation initiation factor 3 subunit 9;cDNA FLJ53461, hi…	EIF3B;EIF3S9;hCG_1998988;tcag7.544	Isoform 2 of Eukaryotic translation initiation factor 3 subunit B;Isoform 1 of Eukaryotic translation initiation factor 3 subunit B	P55884-2;P55884;P55884-1;A4D210;B4DV79;B4DXN6;Q86UM1;Q96G38	6	8	6	8	10.3	16	2.547e-43	0.89333	6	0.79524	8	3	5	3	5	5.6	10.1	7.8243e-28	0.95273	3	0.83816	5
IPI00396378;IPI00916517;IPI00414696	Heterogeneous nuclear ribonucleoproteins A2/B1;Putative uncharacterized protein HNRNPA2B1	HNRNPA2B1;HNRPA2B1	Isoform B1 of Heterogeneous nuclear ribonucleoproteins A2/B1;Putative uncharacterized protein HNRNPA2B1;Isoform A2 of Heterogeneous nuclear ribonucleoproteins A2/B1	P22626-1;P22626;B8ZZ37;P22626-2	22	21	22	21	51.8	51	0	1.3325	48	1.1909	42	23	16	23	16	59.2	52.1	0	1.2258	34	1.0262	32
IPI00396485;IPI00472724;IPI00025447;IPI00940393;IPI00180730;IPI00941522;IPI00879622;IPI00382804;IPI00878103	Elongation factor 1-alpha 1;Elongation factor Tu;Eukaryotic elongation factor 1 A-1;Leukocyte receptor cluster member 7;Elongation factor 1-alpha;Eukaryotic translation elongation factor 1 alpha;cDNA FLJ54032, highly similar to Elongation factor 1-alpha 1;Eukaryotic elongation factor 1 A-like 3;Putative elongation factor 1-alpha-like 3;Eukaryotic translation elongation factor 1 alpha 1;EEF1A1 pro…	EEF1A;EEF1A1;EF1A;LENG7;EEF1A1L14;PTI-1;hCG_2033271;RP11-505P4.2-001;EEF1AL3;RP11-505P4.2-015;RP11-505P4.2-003	Elongation factor 1-alpha 1;Putative elongation factor 1-alpha-like 3;Elongation factor 1-alpha;Elongation factor 1-alpha	P68104;A8K9C4;A9X7H1;B4DV42;B4E2C5;Q16577;Q53G85;Q53G89;Q53GA1;Q53GE9;Q53HM9;Q53HQ7;Q53HR1;Q53HR5;Q6IPN6;Q6IPS9;Q6IPT9;Q8IUB0;Q96RE1;Q9H2I7;Q9NZS6;Q5VTE0;Q5JR01;A6PW80;Q2F837;Q504Z0;Q6IQ15;Q6P082;Q6P4C9;Q8TBL1;Q96C29;Q96CD8;Q96EB3;B4DNE0	19	18	19	18	61.7	61.7	0	1.0248	81	1.08	81	16	18	16	18	51.3	55.8	8.9256e-283	0.98371	60	1.0163	52
IPI00410693;IPI00470497;IPI00470498;IPI00412714	PAI1 RNA-binding protein 1;Plasminogen activator inhibitor 1 RNA-binding protein;SERPINE1 mRNA-binding protein 1;Putative uncharacterized protein DKFZp686P17171;cDNA, FLJ92551, Homo sapiens PAI-1 mRNA-binding protein (PAI-RBP1), mRNA;PAI-1 mRNA-binding protein variant;SERPINE1 mRNA binding protein 1	CGI-55;PAIRBP1;SERBP1;DKFZp686P17171;RP11-393N21.3-001	Isoform 1 of Plasminogen activator inhibitor 1 RNA-binding protein;Isoform 2 of Plasminogen activator inhibitor 1 RNA-binding protein;Isoform 3 of Plasminogen activator inhibitor 1 RNA-binding protein;Isoform 4 of Plasminogen activator inhibitor 1 RNA-bind	Q8NC51-1;Q8NC51;Q8NC51-2;Q63HR1;Q8NC51-3;Q8NC51-4;Q5VU21	11	13	11	13	33.8	36.8	1.5858e-299	0.83257	14	0.26684	28	12	8	12	8	36	26.5	5.0155e-184	0.75694	16	0.2514	14
IPI00376005;IPI00411704;IPI00855924;IPI00006935;IPI00946642;IPI00946502;IPI00945644	eIF-4D;Eukaryotic initiation factor 5A isoform 1;Eukaryotic translation initiation factor 5A-1;Rev-binding factor;Eukaryotic initiation factor 5A isoform 1-like;Eukaryotic translation initiation factor 5A-1-like	EIF5A;EIF5AL1	Isoform 2 of Eukaryotic translation initiation factor 5A-1;Isoform 1 of Eukaryotic translation initiation factor 5A-1;Eukaryotic translation initiation factor 5A-1-like	P63241-2;P63241;P63241-1;Q6IS14	15	14	15	14	73.9	69.6	0	1.2044	27	1.0747	25	12	10	12	10	60.9	69.6	8.1222e-202	1.0845	18	1.0052	15
IPI00412579;IPI00478277;IPI00413986;IPI00940624	60S ribosomal protein L10a;CSA-19;Neural precursor cell expressed developmentally down-regulated protein 6;Ribosomal protein L1	NEDD6;RPL10A	60S ribosomal protein L10a	P62906;Q1JQ76	6	8	6	8	33.6	44.2	8.0533e-82	0.81309	11	0.60442	13	2	6	2	6	11.1	37.8	2.948e-78	0.86088	4	0.64749	9
IPI00412607;IPI00550247;IPI00455757	60S ribosomal protein L35	RPL35	60S ribosomal protein L35;Protein	P42766	3	4	3	4	26	22.8	7.385e-91	0.9812	3	0.3192	5	2	5	2	5	15.4	30.1	4.5053e-102	0.97307	2	0.32239	5
IPI00413108;IPI00553164;IPI00927101;IPI00847766;IPI00793137;IPI00411639;IPI00798361;IPI00790580;IPI00793905;IPI00942587;IPI00745789;IPI00797642;IPI00399077;IPI00952784;IPI00795137;IPI00946437	37 kDa laminin receptor precursor;37/67 kDa laminin receptor;40S ribosomal protein SA;67 kDa laminin receptor;Colon carcinoma laminin-binding protein;Laminin receptor 1;Laminin-binding protein precursor p40;Multidrug resistance-associated protein MGr1-Ag;NEM/1CHD4;Putative uncharacterized protein RPSA;Putative uncharacterized protein ENSP00000346598;Laminin receptor-like protein LAMRL5	LAMBR;LAMR1;RPSA;LAMR1P15	33 kDa protein;40S ribosomal protein SA;Putative uncharacterized protein RPSA;Similar to Laminin receptor;Putative uncharacterized protein RPSAP58;Laminin receptor-like protein LAMRL5;17 kDa protein;16 kDa protein	P08865;C9J9K3;A6NE09;Q96RS2	10	10	10	10	54	55	2.9132e-268	1.0388	12	0.803	12	8	8	8	8	51.3	51.3	1.3236e-210	0.99064	8	0.82449	8
IPI00413324;IPI00478208;IPI00644171;IPI00394699;IPI00642149;IPI00878444;IPI00874214;IPI00455067;IPI00844321	60S ribosomal protein L17;60S ribosomal protein L23;PD-1;cDNA FLJ52184, highly similar to 60S ribosomal protein L17;Putative uncharacterized protein ENSP00000375160	RPL17	60S ribosomal protein L17;21 kDa protein;Putative uncharacterized protein RPL17P9	P18621;B4E3C2;A8MU02	9	10	9	10	47.3	47.8	8.3987e-174	0.79986	15	0.12122	37	4	14	4	14	26.6	57.6	5.4898e-236	0.90394	6	0.096388	41
IPI00413451;IPI00749398;IPI00513699;IPI00032134;IPI00375668;IPI00790112;IPI00657847;IPI00794378;IPI00793975	Cytoplasmic antiproteinase;Peptidase inhibitor 6;Placental thrombin inhibitor;Serpin B6;MSTP057	PI6;PTI;SERPINB6	Putative uncharacterized protein DKFZp686I04222;Serpin B6	B2RBA8;Q59F97;Q7Z2Y7;P35237;Q8IXH2;Q9UDI7	14	16	14	16	46.5	53.8	0	0.96762	27	0.88859	30	14	10	14	10	44.7	33.7	1.5353e-279	0.94624	18	0.96533	12
IPI00413611;IPI00465141;IPI00911056	DNA topoisomerase 1;DNA topoisomerase I;Topoisomerase (DNA) I;TOP1 protein;Putative uncharacterized protein	TOP1	DNA topoisomerase 1	P11387;B9EG90;Q6NWZ5;Q6PK95;Q9BVT2	5	16	5	16	9.4	27.1	5.7207e-147	1.1858	10	0.87328	23	6	7	6	7	9.9	12.8	2.9869e-31	1.0169	6	0.94265	9
IPI00413641;IPI00556258;IPI00926520;IPI00455023;IPI00942692;IPI00925567	Aldehyde reductase;Aldo-keto reductase family 1 member B1;Aldose reductase;Aldo-keto reductase family 1, member B1 variant	AKR1B1;ALDR1	Aldose reductase;Aldo-keto reductase family 1, member B1 variant	P15121;Q59EL5	14	10	14	10	66.1	51.3	5.6106e-179	1.1448	19	1.3166	12	9	6	9	6	46.8	32	3.1789e-94	1.2241	11	1.2541	7
IPI00414676;IPI00555614;IPI00455599;IPI00514027;IPI00515119;IPI00640129;IPI00411633;IPI00746291;IPI00021954;IPI00555915;IPI00940389;IPI00555799	Heat shock 84 kDa;Heat shock protein HSP 90-beta;cDNA FLJ77842;cDNA FLJ53619, highly similar to Heat shock protein HSP 90-beta;cDNA FLJ54023, highly similar to Heat shock protein HSP 90-beta;HSP90AB1 protein;cDNA: FLJ21717 fis, clone COL10322;Heat shock protein 90-beta c;Putative heat shock protein HSP 90-beta-3	HSP90AB1;HSP90B;HSPC2;HSPCB;HSP90AB3P;HSP90BC	Heat shock protein HSP 90-beta;Putative heat shock protein HSP 90-beta-3	P08238;A8K3W9;B4DGL0;B4DMA2;Q6PK50;Q9H6X9;Q58FF7	46	54	27	32	64.8	71	0	0.98544	105	0.89408	88	50	35	50	35	65.2	56.9	0	0.97564	111	0.96106	79
IPI00418262;IPI00792375;IPI00789171	Brain-type aldolase;Fructose-bisphosphate aldolase C;Fructose-bisphosphate aldolase	ALDC;ALDOC	Fructose-bisphosphate aldolase;Fructose-bisphosphate aldolase	P09972;B7Z1N6;B7Z1Y2;B7Z1Z9;B7Z3K9;A8MVZ9	5	3	2	2	13.5	12	1.2614e-145	0.94407	7	1.052	4	4	3	2	1	13.5	12.9	8.0448e-117	0.95678	4	1.0971	3
IPI00645948;IPI00419258;IPI00644653;IPI00872915;IPI00943040;IPI00418184;IPI00903004;IPI00643746;IPI00018755;IPI00742929;IPI00879051;IPI00886784;IPI00788220;IPI00737736;IPI00022796	High-mobility group box 1;High mobility group protein 1;High mobility group protein B1;cDNA FLJ56337, highly similar to High mobility group protein B1;High-mobility group box 1 variant;Similar to nonhistone chromosomal protein HMG-1 [Homo sapiens]; probable pseudogene; similar to P09429 (PID:g123369);cDNA FLJ32558 fis, clone SPLEN1000143, highly similar to High mobility group protein B1;High mobi…	HMGB1;RP11-550P23.1-002;HMG1;RP11-550P23.1-003;WUGSC:H_NH0244E06.1;RP11-550P23.1-005	High-mobility group box 1;High mobility group protein B1;cDNA FLJ56337, highly similar to High mobility group protein B1;19 kDa protein;18 kDa protein;Similar to nonhistone chromosomal protein HMG-1;cDNA FLJ32558 fis, clone SPLEN1000143, highly similar to	Q5T7C6;P09429;B7Z965;Q59GW1;Q5T7C4;Q75MM1;B3KQ05;Q5T7C0;Q9NYD7	7	7	7	7	35.6	35.6	1.3867e-144	1.3244	11	1.4029	10	6	6	6	6	35.2	29.6	3.2783e-103	1.3141	6	1.3197	8
IPI00221035;IPI00419473	RNA polymerase B transcription factor 3;Transcription factor BTF3	BTF3;NACB;OK/SW-cl.8	Isoform 1 of Transcription factor BTF3;Isoform 2 of Transcription factor BTF3	P20290-1;P20290;P20290-2	3	6	3	6	36.9	48.5	3.4729e-177	0.91459	5	0.31264	13	2	5	2	5	27.7	43.7	4.7962e-95	0.79185	3	0.2204	6
IPI00419585;IPI00910407;IPI00925747;IPI00925411;IPI00939576;IPI00938023;IPI00787316;IPI00886744;IPI00030144;IPI00455871;IPI00743690;IPI00376170;IPI00935692;IPI00937169;IPI00248321;IPI00657716;IPI00479480;IPI00938414;IPI00879182	Cyclophilin A;Cyclosporin A-binding protein;Peptidyl-prolyl cis-trans isomerase A;Rotamase A;Peptidyl-prolyl cis-trans isomerase;cDNA FLJ75025, highly similar to Homo sapiens peptidylprolyl isomerase A (cyclophilin A) (PPIA), transcript variant 2, mRNA;Peptidylprolyl isomerase A (Cyclophilin A)	CYPA;PPIA	Peptidyl-prolyl cis-trans isomerase A;cDNA FLJ53060, moderately similar to Peptidyl-prolyl cis-trans isomerase A;Putative uncharacterized protein PPIA;Putative uncharacterized protein PPIA;cDNA FLJ75025, highly similar to Homo sapiens peptidylprolyl isomer	P62937;A8K220;A8K486;B2RE56;Q71V99;B4DM82;C9J5S7;C9JQJ3;Q567Q0	12	13	12	13	71.5	75.2	0	1.1197	32	1.2688	34	14	13	14	13	75.2	74.5	0	1.0403	30	1.2018	29
IPI00419880;IPI00472119;IPI00942312;IPI00736161;IPI00738052	40S ribosomal protein S3a;v-fos transformation effector protein;cDNA FLJ78591, highly similar to Homo sapiens ribosomal protein S3A (RPS3A), mRNA;cDNA FLJ51870, highly similar to 40S ribosomal protein S3a;Ribosomal protein S3A	FTE1;MFTL;RPS3A	40S ribosomal protein S3a;30 kDa protein	P61247;A8K4W0;B7Z3M5;Q6NXR8	11	7	11	7	45.8	31.1	7.204e-103	0.93509	13	0.52808	13	8	11	8	11	32.2	47.3	5.6107e-43	0.95456	8	0.57411	13
IPI00420014;IPI00740142;IPI00953667;IPI00168235;IPI00927472	Activating signal cointegrator 1 complex subunit 3-like 1;BRR2 homolog;U5 small nuclear ribonucleoprotein 200 kDa helicase;U5 snRNP-specific 200 kDa protein;SNRNP200 protein;cDNA FLJ55548, highly similar to U5 small nuclear ribonucleoprotein 200 kDa helicase (EC 3.6.1.-);cDNA FLJ13778 fis, clone PLACE4000431, highly similar to H.sapiens U5 snRNP-specific 200kD protein;PRO2281;Putative RNA helicase	ASCC3L1;HELIC2;KIAA0788;SNRNP200	Isoform 1 of U5 small nuclear ribonucleoprotein 200 kDa helicase;similar to U5 snRNP-specific 200kD protein, partial	O75643-1;O75643;A2RRQ7;A4FU77;B4E150;Q5ZF01;Q7L5W4;Q9H8B9;Q9P172;Q9UNV9	11	19	11	19	10.2	15.5	1.3518e-124	1.1741	12	0.88451	19	2	4	2	4	1.8	2.8	2.4428e-08	0.96565	2	1.0171	4
IPI00430812;IPI00430813;IPI00430814;IPI00895806	Cellular nucleic acid-binding protein;Zinc finger protein 9;cDNA FLJ61146, highly similar to Cellular nucleic acid-binding protein;Cellular nucleic acid binding protein beta variant 2;Cellular nucleic acid binding protein;cDNA FLJ77718	CNBP;RNF163;ZNF9	Isoform 1 of Cellular nucleic acid-binding protein;Isoform 2 of Cellular nucleic acid-binding protein;Isoform 3 of Cellular nucleic acid-binding protein;zinc finger protein 9 isoform 1	P62633-1;P62633;P62633-2;P62633-3;B4DP17;Q4JGY0;Q6T598;A8K7V4	4	2	4	2	30.5	14.7	8.2505e-186	1.3343	4	1.1744	5	5	5	5	5	33.3	40.1	2.4092e-116	1.1226	5	0.84034	5
IPI00438229;IPI00438230	KRAB-associated protein 1;KRAB-interacting protein 1;Nuclear corepressor KAP-1;RING finger protein 96;Transcription intermediary factor 1-beta;Tripartite motif-containing protein 28;cDNA, FLJ94025, highly similar to Homo sapiens tripartite motif-containing 28 (TRIM28), mRNA	KAP1;RNF96;TIF1B;TRIM28	Isoform 1 of Transcription intermediary factor 1-beta;Isoform 2 of Transcription intermediary factor 1-beta	Q13263-1;Q13263;B2R8R5;Q13263-2	18	13	18	13	51.7	33.2	6.546e-245	1.1949	28	1.1971	18	11	14	11	14	27.8	33.7	1.0028e-202	1.249	13	1.288	16
IPI00442073;IPI00921301	Cysteine and glycine-rich protein 1;Cysteine-rich protein 1;cDNA FLJ77815, highly similar to Homo sapiens cysteine and glycine-rich protein 1 (CSRP1), mRNA;cDNA FLJ16406 fis, clone UTERU2026142, highly similar to Cysteine and glycine-rich protein 1;cDNA FLJ61189, highly similar to Cysteine and glycine-rich protein 1;cDNA FLJ75177, highly similar to Homo sapiens cysteine and glycine-rich protein 1…	CSRP;CSRP1;CYRP;hCG_17679;DKFZp686M148;DKFZp686P2249	Cysteine and glycine-rich protein 1;cysteine and glycine-rich protein 1 isoform 2	P21291;A8K268;B3KVC9;B4DY28;Q5U0J2;Q6AI18;Q6AWD1;Q6ZMS3;Q9BTA4;B4E2T4;Q59EQ5	6	4	6	4	50.8	36.8	1.9475e-84	1.1314	6	1.1661	5	7	5	7	5	59.6	45.6	2.0543e-40	1.0506	6	1.3297	5
IPI00443909;IPI00793081;IPI00790734;IPI00789541;IPI00383952;IPI00792424	MIR-interacting saposin-like protein;Protein canopy homolog 2;Putative secreted protein Zsig9;Transmembrane protein 4	CNPY2;MSAP;TMEM4;UNQ1943/PRO4426;ZSIG9	Isoform 1 of Protein canopy homolog 2;11 kDa protein	Q9Y2B0-1;Q9Y2B0	5	6	5	6	38.5	47.3	6.816e-105	1.028	5	0.65908	9	2	2	2	2	17	17	1.286e-58	1.0423	2	0.5753	2
IPI00449049;IPI00953994;IPI00478427;IPI00477173	NAD(+) ADP-ribosyltransferase 1;Poly [ADP-ribose] polymerase 1;Poly[ADP-ribose] synthase 1;cDNA, FLJ92658, highly similar to Homo sapiens poly (ADP-ribose) polymerase family, member 1 (PARP1), mRNA;cDNA FLJ53442, highly similar to Poly (ADP-ribose) polymerase 1 (EC 2.4.2.30);PARP1 protein;Poly(ADP-ribose) polymerase	ADPRT;PARP1;PPOL	Poly [ADP-ribose] polymerase 1	P09874;B1ANJ4;B2R5W3;B4E0E1;Q05D33;Q96P95	33	39	33	39	46.9	59	0	1.2717	40	1.0183	54	23	29	23	29	33.1	42.8	0	1.2491	24	0.95335	34
IPI00453473	Histone H4	H4/A;H4/B;H4/C;H4/D;H4/E;H4/G;H4/H;H4/I;H4/J;H4/K;H4/M;H4/N;H4/O;H4F2;H4FA;H4FB;H4FC;H4FD;H4FE;H4FG;H4FH;H4FI;H4FJ;H4FK;H4FM;H4FN;H4FO;HIST1H4A;HIST1H4B;HIST1H4C;HIST1H4D;HIST1H4E;HIST1H4F;HIST1H4H;HIST1H4I;HIST1H4J;HIST1H4K;HIST1H4L;HIST2H4;HIST2H4A;HIST2H4B;HIST4H4	Histone H4	P62805;B2R4R0;Q0VAS5;Q6B823	5	5	5	5	51.5	41.7	3.5305e-56	1.4798	7	0.76017	7	5	7	5	7	51.5	52.4	2.2817e-56	1.5637	7	1.0212	12
IPI00549725;IPI00453476;IPI00374975;IPI00218570;IPI00844133;IPI00786897;IPI00847670;IPI00930416	BPG-dependent PGAM 1;Phosphoglycerate mutase 1;Phosphoglycerate mutase isozyme B;cDNA FLJ53048, highly similar to Phosphoglycerate mutase 1 (EC 5.4.2.1);cDNA FLJ51983, highly similar to Phosphoglycerate mutase 1 (EC 5.4.2.1);cDNA FLJ53061, highly similar to Phosphoglycerate mutase 1 (EC 5.4.2.1);HCG2015269, isoform CRA_c;cDNA, FLJ78809, highly similar to Phosphoglycerate mutase 1 (EC 5.4.2.1);Pho…	CDABP0006;PGAM1;PGAMA;hCG_2015269;hCG_25778;RP11-452K12.8-001	Phosphoglycerate mutase 1;29 kDa protein	P18669;B4DJA4;B4DKL5;B4DMJ7;B7Z9E5;Q0D2Q6;Q53G35;Q6FHK8;Q6FHU2;Q6P6D7	10	10	10	10	59.8	59.1	1.1986e-227	0.99098	24	1.1229	16	10	11	10	11	59.8	62.2	1.9463e-132	1.0306	15	1.1422	14
IPI00418169;IPI00455315;IPI00334627;IPI00797556;IPI00903334;IPI00909509;IPI00798111;IPI00795925	Annexin A2;Annexin II;Annexin-2;Calpactin I heavy chain;Calpactin-1 heavy chain;Chromobindin-8;Lipocortin II;p36;Placental anticoagulant protein IV;Protein I;Annexin A2 pseudogene 2;Lipocortin II pseudogene;Putative annexin A2-like protein;cDNA FLJ34687 fis, clone MESAN2000620, highly similar to Annexin A2;cDNA FLJ59138, highly similar to Annexin A2	ANX2;ANX2L4;ANXA2;CAL1H;LPC2D;ANX2L2;ANX2P2;ANXA2P2;LPC2B	Isoform 2 of Annexin A2;Isoform 1 of Annexin A2;Putative annexin A2-like protein;24 kDa protein;cDNA FLJ34687 fis, clone MESAN2000620, highly similar to Annexin A2;cDNA FLJ59138, highly similar to Annexin A2	P07355-2;P07355;P07355-1;A6NMY6;B3KRQ1;B4DNH8	31	26	31	26	72.8	67.2	0	0.97998	73	1.0636	62	26	25	26	25	68.9	67.8	0	0.93393	49	1.0413	45
IPI00456758	60S ribosomal protein L27a;Ribosomal protein L27a	RPL27A;L27a	60S ribosomal protein L27a	P46776;Q6NZ52;Q9BQQ5	5	5	5	5	31.1	31.1	1.1875e-132	0.89983	5	0.58314	10	5	5	5	5	31.1	31.1	3.966e-70	0.85443	5	0.55935	6
IPI00456887;IPI00929107	Heterogeneous nuclear ribonucleoprotein U-like protein 2;Scaffold-attachment factor A2	HNRNPUL2;HNRPUL2	Heterogeneous nuclear ribonucleoprotein U-like protein 2;Seipin	Q1KMD3	3	11	3	11	7.4	23.7	2.4444e-103	1.1227	3	0.80894	12	4	12	4	12	9.9	26	4.0367e-173	0.99683	4	0.90202	13
IPI00465028;IPI00797270;IPI00451401;IPI00796633;IPI00844224	Triosephosphate isomerase;Triose-phosphate isomerase	TPI;TPI1	triosephosphate isomerase 1 isoform 2;Isoform 1 of Triosephosphate isomerase;Isoform 2 of Triosephosphate isomerase;22 kDa protein	Q53HE2;P60174-1;P60174;B4DUI5;B7Z5D8;Q2QD09;P60174-2	18	16	18	16	68.9	61.2	0	0.98922	47	1.0938	31	14	16	14	16	64.7	72.7	0	1.0551	20	1.1365	25
IPI00465248;IPI00759806;IPI00216171;IPI00791564;IPI00792715;IPI00909595;IPI00790892	2-phospho-D-glycerate hydro-lyase;Alpha-enolase;C-myc promoter-binding protein;Enolase 1;MBP-1;MPB-1;Non-neural enolase;Phosphopyruvate hydratase;Plasminogen-binding protein;Enolase	ENO1;ENO1L1;MBPB1;MPB1	Isoform alpha-enolase of Alpha-enolase;Isoform MBP-1 of Alpha-enolase	P06733-1;P06733;A4QMW8;A4UCS8;Q96GV1;Q9BT62;P06733-2	29	26	29	26	71.2	65.9	0	1.1447	99	1.2845	92	27	28	27	28	70.3	72.1	0	1.1064	73	1.2655	65
IPI00465361;IPI00397611;IPI00909231	60S ribosomal protein L13;Breast basic conserved protein 1;Ribosomal protein L13	BBC1;OK/SW-cl.46;RPL13;hCG_1723872	60S ribosomal protein L13;24 kDa protein	P26373;A8K4C8;B4DLX3;O60250;Q6NZ55	5	7	5	7	24.2	27	1.2299e-102	0.80802	6	0.4694	10	6	8	6	8	28	37.4	6.682e-63	0.85911	7	0.59383	9
IPI00465431	35 kDa lectin;Carbohydrate-binding protein 35;Galactose-specific lectin 3;Galactoside-binding protein;Galectin-3;IgE-binding protein;L-31;Laminin-binding protein;Lectin L-29;Mac-2 antigen;LGALS3 protein variant;LGALS3 protein;Lectin, galactoside-binding, soluble, 3;Full-length cDNA clone CS0DI041YE05 of Placenta of Homo sapiens (human);Galectin 3	LGALS3;MAC2	Galectin-3	P17931;Q59FR8;Q6FGL0;Q6IBA7;Q6NVH9;Q86TY5;Q8IXB9	6	5	6	5	28.4	24	3.9775e-12	1.0557	9	1.1673	9	5	4	5	4	23.2	18.8	3.3699e-13	1.0358	7	1.1577	4
IPI00796333;IPI00465439;IPI00922081;IPI00218407;IPI00942961;IPI00513830;IPI00922665	Fructose-bisphosphate aldolase A;Lung cancer antigen NY-LU-1;Muscle-type aldolase;Fructose-bisphosphate aldolase	ALDA;ALDOA	45 kDa protein;Fructose-bisphosphate aldolase A	P04075;A4UCS9;A4UCT0	21	20	21	20	65.1	66.3	0	1.0051	59	1.0777	42	21	18	21	18	69.6	69.6	0	0.99119	33	1.1012	29
IPI00473014;IPI00845388;IPI00935521	Actin-depolymerizing factor;Destrin;cDNA FLJ52030, highly similar to Destrin;Destrin (Actin depolymerizing factor), isoform CRA_a;cDNA, FLJ78893, highly similar to Destrin	ACTDP;DSN;DSTN;hCG_2019292	Destrin;destrin isoform b	P60981;B4DYA6;B7Z9M9	6	4	6	4	38.8	27.9	1.8325e-64	1.0227	7	1.1183	4	2	2	2	2	13.9	10.9	8.0545e-24	1.0359	2	0.83346	2
IPI00477231;IPI00181391;IPI00941608;IPI00465449;IPI00640090	Beta-hexosaminidase;Beta-N-acetylhexosaminidase;Bifunctional protein NCOAT;Hexosaminidase C;Histone acetyltransferase;Meningioma-expressed antigen 5;N-acetyl-beta-D-glucosaminidase;N-acetyl-beta-glucosaminidase;Nuclear cytoplasmic O-GlcNAcase and acetyltransferase;O-GlcNAcase;cDNA FLJ11229 fis, clone PLACE1008356, highly similar to Homo sapiens meningioma expressed antigen 5 ((MGEA5), mRNA)	HEXC;KIAA0679;MEA5;MGEA5	Bifunctional protein NCOAT;meningioma expressed antigen 5 (hyaluronidase) isoform b;Isoform 2 of Bifunctional protein NCOAT;Isoform 3 of Bifunctional protein NCOAT	O60502-1;O60502;B3KMK2;O60502-2;O60502-3	6	5	6	5	13.5	11	6.1582e-42	0.90978	7	0.86855	7	3	3	3	3	5	5	5.7807e-11	0.98355	4	1.0134	3
IPI00479058	40S ribosomal protein S15;RIG protein	RIG;RPS15	40S ribosomal protein S15	P62841	4	3	4	3	55.2	46.9	4.5934e-200	0.76926	3	0.25965	14	2	4	2	4	26.9	55.2	1.4959e-84	0.99295	2	0.27828	12
IPI00479186;IPI00941899;IPI00220644;IPI00910979;IPI00847989;IPI00909560;IPI00888126;IPI00604528;IPI00743713;IPI00871353;IPI00027165;IPI00941093;IPI00909829	Cytosolic thyroid hormone-binding protein;Opa-interacting protein 3;p58;Pyruvate kinase 2/3;Pyruvate kinase isozymes M1/M2;Pyruvate kinase muscle isozyme;Thyroid hormone-binding protein 1;Tumor M2-PK;Pyruvate kinase;Pyruvate kinase M2	OIP3;PK2;PK3;PKM;PKM2	Isoform M2 of Pyruvate kinase isozymes M1/M2;66 kDa protein;Isoform M1 of Pyruvate kinase isozymes M1/M2;Pyruvate kinase;Pyruvate kinase;Pyruvate kinase;similar to pyruvate kinase, muscle;Pyruvate kinase	P14618-1;P14618;P14618-2;B4DUU6;B4DNK4;Q8WUW7;Q9NYI7;Q9UK31;Q9UKK4;B4DRT3;Q504U3	37	36	37	36	75	75	0	1.0181	119	1.1652	110	36	22	36	22	75.1	59.7	0	1.0045	86	1.3068	53
IPI00883857;IPI00479217;IPI00644224;IPI00644079;IPI00915829	Heterogeneous nuclear ribonucleoprotein U;p120;pp120;Scaffold attachment factor A;cDNA FLJ44920 fis, clone BRAMY3011501, highly similar to Heterogeneous nuclear ribonucleoprotein U;Heterogeneous nuclear ribonucleoprotein U (Scaffold attachment factor A);cDNA FLJ54020, highly similar to Heterogeneous nuclear ribonucleoprotein U;HNRPU protein;Heterogeneous nuclear ribonucleoprotein U (Scaffold atta…	HNRNPU;HNRPU;SAFA;U21.1;RP11-11N7.3-002;RP11-11N7.3-003;RP11-11N7.3-004;hCG_22289	Isoform Long of Heterogeneous nuclear ribonucleoprotein U;Isoform Short of Heterogeneous nuclear ribonucleoprotein U;cDNA FLJ54020, highly similar to Heterogeneous nuclear ribonucleoprotein U;HNRPU protein;Heterogeneous nuclear ribonucleoprotein U	Q00839-1;Q00839;B3KX72;Q5RI17;Q00839-2;Q9UEL2;B4DLR3;Q5RI18;Q96BA7;Q5RI19;Q7Z4Q5	36	35	36	35	43.6	43.3	0	1.2595	74	0.87709	101	36	48	36	48	45.3	58.2	0	1.2396	67	0.7588	96
IPI00479306;IPI00910237;IPI00383971	Macropain epsilon chain;Multicatalytic endopeptidase complex epsilon chain;Proteasome chain 6;Proteasome epsilon chain;Proteasome subunit beta type-5;Proteasome subunit MB1;Proteasome subunit X	LMPX;MB1;PSMB5;X	Proteasome subunit beta type-5;proteasome beta 5 subunit isoform 2	P28074	14	9	14	9	60.5	48.7	0	0.94314	19	1.1629	14	7	4	7	4	31.2	21.7	3.7488e-102	0.94654	7	0.93028	4
IPI00479786;IPI00855957;IPI00909344	Far upstream element-binding protein 2;KH type-splicing regulatory protein;p75	FUBP2;KHSRP	KH-type splicing regulatory protein;Isoform 2 of Far upstream element-binding protein 2	Q92945-1;Q92945;Q92945-2	15	18	13	15	35.4	32.6	0	1.1632	16	1.4782	17	19	6	19	6	39.2	17.3	9.172e-237	1.2679	24	1.5993	5
IPI00479877	4-trimethylaminobutyraldehyde dehydrogenase;Aldehyde dehydrogenase E3 isozyme;Aldehyde dehydrogenase family 9 member A1;Gamma-aminobutyraldehyde dehydrogenase;R-aminobutyraldehyde dehydrogenase;cDNA FLJ55534, highly similar to 4-trimethylaminobutyraldehyde dehydrogenase (EC 1.2.1.47);cDNA FLJ53231, highly similar to 4-trimethylaminobutyraldehyde dehydrogenase(EC 1.2.1.47);cDNA FLJ51658, highly si…	ALDH4;ALDH7;ALDH9;ALDH9A1;hCG_21745	aldehyde dehydrogenase 9A1	P49189;B4DE91;B4DX14;B4DXY7;B4DYY1;B9EKV4	14	20	14	20	35.7	52.5	0	0.9946	17	0.39016	28	5	7	5	7	14.5	26.4	4.9583e-179	0.90533	7	0.3984	7
IPI00921996;IPI00479997;IPI00744618;IPI00643115;IPI00642012;IPI00218667;IPI00795953;IPI00922311	Stathmin;Leukemia-associated phosphoprotein p18;Metablastin;Oncoprotein 18;Phosphoprotein p19;pp17;Prosolin;Protein Pr22;Stathmin-2;Superior cervical ganglion-10 protein	LAP18;OP18;STMN1;RP1-125I3.5-006;RP1-125I3.5-004;SCG10;SCGN10;STMN2	stathmin 1 isoform b;Stathmin;Stathmin (Fragment);Stathmin;Stathmin;Stathmin-2;20 kDa protein	B7Z8N4;P16949;B5BU83;Q96CE4;Q59G27;A2A2D2;C9JR06;A2A2D0;Q93045;B7Z4N6	2	3	2	3	10.9	20.7	7.7797e-14	1.433	2	0.43146	3	4	3	4	3	21.3	21.3	3.1006e-30	0.66078	4	0.22288	3
IPI00550021;IPI00651660;IPI00941779;IPI00877635;IPI00877999;IPI00877787;IPI00878524;IPI00878827;IPI00889059;IPI00219335	60S ribosomal protein L3;HIV-1 TAR RNA-binding protein B;Ribosomal protein L3;Putative uncharacterized protein RPL3;cDNA FLJ35376 fis, clone SKMUS2004044, highly similar to Homo sapiens ribosomal protein L3 (RPL3), transcript variant 2, mRNA;cDNA FLJ59135, highly similar to 60S ribosomal protein L3;Ribosomal protein L3, isoform CRA_i;Ribosomal protein L3, isoform CRA_b;RPL3 protein;Putative uncha…	OK/SW-cl.32;RPL3;hCG_2015191;rpl3	60S ribosomal protein L3;ribosomal protein L3 isoform b;40 kDa protein;Ribosomal protein L3, isoform CRA_b;Putative uncharacterized protein RPL3;Putative uncharacterized protein RPL3;Putative uncharacterized protein RPL3	P39023;Q96QL0;A6NHB7;B3KS36;B4DN06;Q49AJ9;Q8TBW1;Q9BT63;Q9NY85;C9JFX8;B5MCW2;C9J1Y8	7	13	7	13	24.8	32	2.0016e-178	0.95078	9	0.55544	23	7	9	7	9	24.6	28	1.2152e-87	1.0354	11	0.51354	12
IPI00550069	Placental ribonuclease inhibitor;Ribonuclease inhibitor;Ribonuclease/angiogenin inhibitor 1;Ribonuclease/angiogenin inhibitor variant;Ribonuclease/angiogenin inhibitor;RNH1 protein	PRI;RNH;RNH1	Ribonuclease inhibitor	P13489;Q59GB3;Q8IZK8;Q96FD7;Q9BQ80	13	14	13	14	56.6	55.5	0	1.0253	16	0.88922	16	4	8	4	8	15.2	37.7	2.8271e-195	1.0787	7	0.92075	8
IPI00647915;IPI00550363;IPI00644531;IPI00922126;IPI00947530	SM22-alpha homolog;Transgelin-2	CDABP0035;KIAA0120;TAGLN2	24 kDa protein;Transgelin-2;21 kDa protein	P37802	15	13	15	13	77.3	68.6	0	1.0442	32	1.1749	20	14	13	14	13	68.6	64.5	0	1.0398	21	1.1158	17
IPI00550746;IPI00871312;IPI00646767;IPI00647418	Nuclear distribution protein C homolog;Nuclear migration protein nudC	NUDC	Nuclear migration protein nudC;Putative uncharacterized protein NUDC (Fragment);24 kDa protein	Q9Y266;A8MU04	4	4	4	4	16.9	23.3	1.2543e-14	0.99361	4	1.1354	4	2	3	2	3	7.9	12.4	1.4058e-10	1.1191	2	1.0778	3
IPI00553185;IPI00552715;IPI00290770;IPI00514032;IPI00513814;IPI00513703;IPI00514218	CCT-gamma;hTRiC5;T-complex protein 1 subunit gamma;cDNA FLJ57603, highly similar to T-complex protein 1 subunit gamma;cDNA, FLJ78822, highly similar to T-complex protein 1 subunit gamma;cDNA, FLJ79286, highly similar to T-complex protein 1 subunit gamma;PIG48;Chaperonin containing TCP1, subunit 3 (Gamma) variant;cDNA FLJ57904, highly similar to T-complex protein 1 subunit gamma;Putative uncharact…	CCT3;CCTG;TRIC5;RP11-443G18.6-002	T-complex protein 1 subunit gamma;chaperonin containing TCP1, subunit 3 isoform c;chaperonin containing TCP1, subunit 3 isoform b	P49368;B4DUR8;Q2TU64;Q59H77;A6NE14;B3KX11;Q5SZY0	21	22	21	22	55.8	60.6	1.7347e-240	0.87419	31	0.93341	34	21	6	21	6	50.8	25.1	6.434e-134	0.85698	33	1.1825	6
IPI00554521;IPI00382931;IPI00878408;IPI00929498;IPI00877729	Cell proliferation-inducing gene 15 protein;Ferritin heavy chain;Ferritin	FTH;FTH1;FTHL6;OK/SW-cl.84;PIG15	Ferritin heavy chain;Ferritin	P02794;A9JQE1;B3KXC3;Q6NS36;Q6NZ44;Q8TD27	5	4	5	4	30.6	35	6.4397e-80	1.1936	7	1.2514	6	4	3	4	3	25.1	21.3	8.83e-20	1.3318	4	1.1724	3
IPI00940950;IPI00554723;IPI00853161;IPI00646899;IPI00064765;IPI00398057;IPI00853485;IPI00893680;IPI00894078;IPI00894025;IPI00894342	Ribosomal protein L10;60S ribosomal protein L10;Laminin receptor homolog;Protein QM;Tumor suppressor QM;Putative uncharacterized protein RPL10;60S ribosomal protein L10-like	RPL10;XX-FW83563B9.1-011;DXS648E;QM;RPL10L	Ribosomal protein L10 (Fragment);60S ribosomal protein L10;60S ribosomal protein L10;Putative uncharacterized protein RPL10;60S ribosomal protein L10-like;24 kDa protein	Q5HY50;P27635;C9J7T6;Q96L21	10	8	10	8	43.9	32.6	3.0659e-269	0.76446	24	0.39942	40	10	12	10	12	41.7	47	5.3366e-173	0.76504	17	0.30722	38
IPI00554742;IPI00855856;IPI00555572;IPI00908668;IPI00555743;IPI00910664	Antiapoptosis clone 11 protein;Apoptosis inhibitor 5;Cell migration-inducing gene 8 protein;Fibroblast growth factor 2-interacting factor;Protein XAGL;cDNA FLJ61353, highly similar to Apoptosis inhibitor 5;cDNA FLJ51754, highly similar to Apoptosis inhibitor 5;cDNA FLJ53886, highly similar to Apoptosis inhibitor 5;cDNA FLJ52148, highly similar to Apoptosis inhibitor 5	API5;MIG8	Isoform 2 of Apoptosis inhibitor 5;apoptosis inhibitor 5 isoform a;Isoform 1 of Apoptosis inhibitor 5;apoptosis inhibitor 5 isoform c;Isoform 3 of Apoptosis inhibitor 5;cDNA FLJ52148, highly similar to Apoptosis inhibitor 5	Q9BZZ5-2;Q9BZZ5;Q9BZZ5-4;B4DRJ2;B4E283;Q9BZZ5-1;B4DGR0;Q9BZZ5-3;B4DDR3	11	15	11	15	34.3	40.1	0	1.1755	11	0.54966	20	6	3	6	3	14.9	12.9	1.2442e-179	1.0671	6	0.68108	3
IPI00884896;IPI00885213;IPI00783641;IPI00847482;IPI00871867;IPI00554786;IPI00220566;IPI00853628;IPI00157820;IPI00853011;IPI00883598;IPI00446645	Gene associated with retinoic and interferon-induced mortality 12 protein;KM-102-derived reductase-like factor;Thioredoxin reductase 1, cytoplasmic;Thioredoxin reductase TR1;cDNA FLJ56205, highly similar to Thioredoxin reductase 1, cytoplasmic (EC 1.8.1.9);Thioredoxin reductase 1;cDNA FLJ46672 fis, clone TRACH3009008, highly similar to Thioredoxin reductase (EC 1.6.4.5);cDNA FLJ56075, highly simi…	GRIM12;KDRF;TXNRD1;hCG_1812757	Isoform 1 of Thioredoxin reductase 1, cytoplasmic;Isoform 6 of Thioredoxin reductase 1, cytoplasmic;Isoform 3 of Thioredoxin reductase 1, cytoplasmic;Isoform 4 of Thioredoxin reductase 1, cytoplasmic;Isoform 2 of Thioredoxin reductase 1, cytoplasmic;Isofor	Q16881-1;Q16881;B7Z904;Q16881-6;Q16881-3;Q6ZR44;Q16881-4;B7Z2S5;Q16881-2;Q16881-5;B2R5P6;B7Z1F4;B7Z3Y8	15	13	15	13	41.9	36.9	0	1.0443	23	1.2147	18	7	4	7	4	19.8	16.6	6.7698e-93	1.1156	8	1.3453	5
IPI00554788;IPI00794267;IPI00794807;IPI00940354;IPI00793702	Cell proliferation-inducing gene 46 protein;Cytokeratin-18;Keratin, type I cytoskeletal 18;Keratin-18;cDNA, FLJ94640, highly similar to Homo sapiens keratin 18 (KRT18), mRNA	CYK18;KRT18;PIG46	Keratin, type I cytoskeletal 18;18 kDa protein;15 kDa protein	P05783;B2RA03	4	3	3	2	12.6	9.8	3.4149e-17	0.80479	3	0.87571	3	6	2	5	2	19.8	12.6	9.5056e-25	1.3309	6	0.94185	2
IPI00555956	26 kDa prosomal protein;Macropain beta chain;Multicatalytic endopeptidase complex beta chain;Proteasome chain 3;Proteasome subunit beta type-4;cDNA FLJ56661, highly similar to Proteasome subunit beta type 4 (EC 3.4.25.1)	PROS26;PSMB4	Proteasome subunit beta type-4	P28070;B4DFL3	7	6	7	6	45.1	41.7	3.4896e-209	0.93871	9	0.99513	8	4	5	4	5	26.5	30.3	1.7369e-31	0.90512	4	0.93552	4
IPI00604590;IPI00795292;IPI00026260;IPI00029091;IPI00790982;IPI00790856;IPI00797082;IPI00794728	Nucleoside diphosphate kinase;C-myc purine-binding transcription factor PUF;nm23-H2;Nucleoside diphosphate kinase B	hCG_2001850;NME1-NME2;NM23B;NME2	Nucleoside diphosphate kinase;Isoform 3 of Nucleoside diphosphate kinase B;Isoform 1 of Nucleoside diphosphate kinase B	Q32Q12;P22392-2;P22392;P22392-1;Q6FHN3	16	15	16	15	73.3	67.5	0	1.0808	41	1.2127	38	13	13	13	13	65.1	65.1	0	1.0316	22	1.1465	19
IPI00604620;IPI00444262;IPI00916188;IPI00183526;IPI00917429;IPI00916991;IPI00916036	Nucleolin;Protein C23;cDNA FLJ10452 fis, clone NT2RP1000966, highly similar to NUCLEOLIN;Nucleolin, isoform CRA_c;cDNA FLJ38578 fis, clone HCHON2007674, highly similar to NUCLEOLIN;cDNA FLJ45706 fis, clone FEBRA2028457, highly similar to Nucleolin;Putative uncharacterized protein NCL;NCL protein	NCL;hCG_33980	Nucleolin;cDNA FLJ45706 fis, clone FEBRA2028457, highly similar to Nucleolin;Putative uncharacterized protein NCL;NCL protein	P19338;B3KM80;B3KTP9;Q6ZS99;C9JFE9;C9JWL1;Q9BQ02	19	26	19	26	27.7	33.2	0	1.2275	40	0.53309	50	22	24	22	24	28.9	32.4	0	1.2451	27	0.38792	44
IPI00640703;IPI00747670;IPI00549861;IPI00872800;IPI00640551	Exportin-5;Ran-binding protein 21;cDNA FLJ78655, highly similar to Homo sapiens exportin 5 (XPO5), mRNA;cDNA FLJ32057 fis, clone NTONG2001642, highly similar to Exportin-5;Putative uncharacterized protein XPO5;cDNA FLJ14239 fis, clone NT2RP5003512, highly similar to Exportin-5;Exportin 5;cDNA FLJ13369 fis, clone PLACE1000610, weakly similar to MSN5 PROTEIN	KIAA1291;RANBP21;XPO5;RP3-337H4.5-003;RP3-337H4.5-002	Isoform 1 of Exportin-5;Putative uncharacterized protein XPO5;cDNA FLJ14239 fis, clone NT2RP5003512, highly similar to Exportin-5;cDNA FLJ13369 fis, clone PLACE1000610, weakly similar to MSN5 PROTEIN	Q9HAV4-1;Q9HAV4;A8K5Y7;B3KPQ5;Q9HAV4-2;C9J4N8;B3KNC6;Q5JTE8;Q5JTE7;Q9H8N6	22	19	22	19	26.8	26.7	0	1.0802	23	1.1782	20	9	8	9	8	12.3	10.1	2.7653e-181	1.1204	9	1.228	8
IPI00642211;IPI00642164	Aminopeptidase B;Arginine aminopeptidase;Arginyl aminopeptidase	APB;RNPEP	Aminopeptidase B	Q9H4A4;Q7RU04	11	16	2	2	27.7	41.8	5.9709e-243	1.2599	3	1.1907	2	9	5	9	5	24.2	14.6	2.0655e-108	1.0234	9	1.3644	5
IPI00792352;IPI00795671;IPI00643041;IPI00796462;IPI00044779;IPI00795109;IPI00792120;IPI00794138	Putative uncharacterized protein RAN;RAN, member RAS oncogene family, isoform CRA_c;Androgen receptor-associated protein 24;GTPase Ran;GTP-binding nuclear protein Ran;Ras-like protein TC4;Ras-related nuclear protein;cDNA FLJ78394, highly similar to Homo sapiens RAN, member RAS oncogene family (RAN), mRNA;cDNA, FLJ92821, Homo sapiens RAN, member RAS oncogene family (RAN), mRNA;RAN, member RAS onco…	hCG_1744585;RAN;ARA24;OK/SW-cl.81	26 kDa protein;RAN, member RAS oncogene family, isoform CRA_c;GTP-binding nuclear protein Ran;27 kDa protein	B5MDF5;P62826;A8K3Z8	11	10	11	10	42.8	41.1	2.8761e-224	1.1013	25	1.1778	19	9	10	9	10	39.4	40.3	4.2922e-137	1.1247	13	1.2045	16
IPI00643920;IPI00942979;IPI00792641;IPI00940673;IPI00793119;IPI00946864;IPI00789310;IPI00946973;REV__IPI00938366;IPI00788802;IPI00947136	cDNA FLJ54957, highly similar to Transketolase (EC 2.2.1.1);Transketolase;cDNA FLJ56274, highly similar to Transketolase (EC 2.2.1.1);Transketolase variant;cDNA FLJ36348 fis, clone THYMU2007025, highly similar to TRANSKETOLASE (EC 2.2.1.1);cDNA FLJ53217, highly similar to Transketolase (EC 2.2.1.1);cDNA FLJ32530 fis, clone SMINT2000185, highly similar to TRANSKETOLASE (EC 2.2.1.1);Putative unchar…	TKT;DKFZp686J13123	cDNA FLJ54957, highly similar to Transketolase;Transketolase;transketolase isoform 2;cDNA FLJ53217, highly similar to Transketolase;cDNA FLJ32530 fis, clone SMINT2000185, highly similar to TRANSKETOLASE;Putative uncharacterized protein DKFZp686J13123	B4DE31;P29401;A8K089;B4E022;Q53EM5;B3KSI4;B4DVU1;B3KPZ8;Q6MZE3	16	31	16	31	42.3	72.4	0	1.2434	50	1.5405	67	19	8	19	8	45.2	24.2	4.4173e-274	1.2722	27	1.604	19
IPI00644127;IPI00910980;IPI00903065;IPI00514385;IPI00644832;IPI00514082;IPI00644198	Isoleucine--tRNA ligase;Isoleucyl-tRNA synthetase, cytoplasmic;cDNA FLJ55373, highly similar to Isoleucyl-tRNA synthetase, cytoplasmic (EC 6.1.1.5);IARS protein;Putative uncharacterized protein DKFZp686L17145;Putative uncharacterized protein DKFZp686L0869;PRO0785;Isoleucyl-tRNA synthetase	IARS;DKFZp686L17145;DKFZp686L0869;RP11-62C3.1-003	Isoleucyl-tRNA synthetase, cytoplasmic;IARS protein	P41252;B4DVX2;Q7L4K8;Q7Z355;Q7Z3U5;Q9P1N9;Q5TCC4;Q6P0M4	20	23	20	23	25.9	27	0	0.87816	20	0.88858	24	7	8	7	8	9.2	10.6	1.3844e-144	0.88513	7	0.77834	8
IPI00644712;IPI00889791;IPI00893062;IPI00893179	70 kDa subunit of Ku antigen;ATP-dependent DNA helicase 2 subunit 1;ATP-dependent DNA helicase II 70 kDa subunit;CTC box-binding factor 75 kDa subunit;DNA repair protein XRCC6;Lupus Ku autoantigen protein p70;Thyroid-lupus autoantigen;X-ray repair complementing defective repair in Chinese hamster cells 6;X-ray repair cross-complementing protein 6;cDNA, FLJ96699, highly similar to Homo sapiens thy…	G22P1;XRCC6;CTA-216E10.7-002;hCG_2013151;CTA-216E10.7-005;CTA-216E10.7-004	ATP-dependent DNA helicase 2 subunit 1;X-ray repair complementing defective repair in Chinese hamster cells 6 (Ku autoantigen, 70kDa), isoform CRA_b;X-ray repair complementing defective repair in Chinese hamster cells 6;X-ray repair complementing defective	P12956;B2RDN9;B1AHC8;B1AHC9;B4DE32;B4E356;Q6IC76;B1AHC7	23	35	23	35	45.5	67.5	0	1.1517	43	0.95753	61	19	8	19	8	42.5	25.1	1.3632e-268	1.0518	25	0.95854	11
IPI00645078;IPI00908755;IPI00026119;IPI00641319;IPI00644183;IPI00552452;IPI00646990;IPI00647463;IPI00383182	Protein A1S9;Ubiquitin-activating enzyme E1;Ubiquitin-like modifier-activating enzyme 1;cDNA FLJ54582, highly similar to Ubiquitin-activating enzyme E1;cDNA FLJ53392, highly similar to Ubiquitin-activating enzyme E1	A1S9T;UBA1;UBE1	Ubiquitin-like modifier-activating enzyme 1;cDNA FLJ53392, highly similar to Ubiquitin-activating enzyme E1	P22314;B4DDE4;B4DL67	47	45	47	45	69.6	67.5	0	1.095	88	1.1594	100	35	35	35	35	49.9	49.4	0	1.0779	51	1.1866	52
IPI00645452;IPI00647896	cDNA FLJ50617, highly similar to Tubulin beta-7 chain;cDNA, FLJ79164, highly similar to Tubulin beta-7 chain;cDNA, FLJ79215, highly similar to Tubulin beta-7 chain;Tubulin beta polypeptide;Tubulin, beta;cDNA FLJ52029, highly similar to Tubulin beta-7 chain;XTP3TPA-transactivated protein 1;TUBB protein	DAAP-285E11.4-003;DADB-118P11.3-003;DAMA-26D6.3-003;DAMC-316D20.4-003;DAQB-47P19.9-003;DASS-191K16.2-003;TUBB;XXbac-BCX111D4.2-003;XXbac-BPG252P9.4-003;XTP3TPATP1;DAAP-285E11.4-002;DADB-118P11.3-002;DAMA-26D6.3-002;DAMC-316D20.4-002;DAQB-47P19.9-002;DASS-191K16.2-002;XXbac-BCX111D4.2-002;XXbac-BPG252P9.4-002	Tubulin, beta;Tubulin, beta	B4DQN9;B7ZAF0;B7ZAK1;Q5JP53;B4DXZ5;Q1KSF8;Q5ST81;Q6P602;Q96B85;Q9BUU9	29	27	6	6	82.2	80.3	0	0.84511	32	0.86579	36	27	26	6	6	82.2	80	0	0.89221	23	0.99682	22
IPI00646304;IPI00791367	Cyclophilin B;CYP-S1;Peptidyl-prolyl cis-trans isomerase B;Rotamase B;S-cyclophilin	CYPB;PPIB	Peptidyl-prolyl cis-trans isomerase B;20 kDa protein	P23284	12	11	12	11	54.6	48.1	2.5306e-165	1.0614	17	1.2046	18	7	10	6	9	29.2	44	6.3421e-127	1.0091	7	1.0696	10
IPI00646689;IPI00797323;IPI00789285	14 kDa thioredoxin-related protein;Protein 42-9-9;Thioredoxin domain-containing protein 17;Thioredoxin-like protein 5	TXNDC17;TXNL5	Thioredoxin domain-containing protein 17;9 kDa protein	Q9BRA2	3	2	3	2	30.9	19.5	5.4899e-22	1.0364	3	0.86318	2	4	3	4	3	38.2	30.9	7.9861e-38	1.0417	4	1.0443	3
IPI00654777;IPI00941255	cDNA FLJ36192 fis, clone TESTI2027450, highly similar to Eukaryotic translation initiation factor 3 subunit 5;HCG1784554, isoform CRA_a;eIF3 p47;eIF-3-epsilon;Eukaryotic translation initiation factor 3 subunit 5;Eukaryotic translation initiation factor 3 subunit F;cDNA FLJ52478, highly similar to Eukaryotic translation initiation factor 3 subunit 5;cDNA FLJ52696, highly similar to Eukaryotic tran…	hCG_1784554;EIF3F;EIF3S5	HCG1784554, isoform CRA_a;Eukaryotic translation initiation factor 3 subunit F	B3KSH1;O00303;B4DEW9;B4DMT5	5	5	5	5	19.6	20.4	4.604e-190	0.96006	6	0.85722	6	3	2	3	2	11.8	9.7	1.1369e-205	0.92098	4	0.78267	3
IPI00655650;IPI00479543;IPI00187140;IPI00401819;IPI00477550;IPI00787644;IPI00795435;IPI00376121;IPI00176696;IPI00847149;IPI00797875	40S ribosomal protein S26;Ribosomal protein S26;Putative 40S ribosomal protein S26-like 1;Ribosomal protein 26 (RPS26) pseudogene;HCG1745083;Putative uncharacterized protein RPS26;Similar to 40S ribosomal protein S26	RPS26;RPS26L1;RPS26P11;RP11-151A6.3-001;hCG_1745083;LOC285938;tcag7.125	40S ribosomal protein S26;31 kDa protein;Putative 40S ribosomal protein S26-like 1;Ribosomal protein 26 (RPS26) pseudogene;13 kDa protein;13 kDa protein;13 kDa protein;13 kDa protein	P62854;Q76N56;Q5JNZ5;Q5JVH5;Q75MH1	3	2	3	2	31.3	20.9	4.5945e-79	0.73339	3	0.43714	2	2	3	2	3	20.9	31.3	1.1649e-38	0.77561	2	0.32059	4
IPI00784224;IPI00748303;IPI00807564	M-phase phosphoprotein homolog;Zinc finger RNA-binding protein;cDNA FLJ75527, highly similar to Homo sapiens zinc finger RNA binding protein (ZFR), mRNA;Zinc finger RNA binding protein;cDNA FLJ31376 fis, clone NESOP1000010, highly similar to Homo sapiens zinc finger RNA binding protein (ZFR), mRNA;cDNA FLJ60545, highly similar to Homo sapiens zinc finger RNA binding protein (ZFR), mRNA;cDNA FLJ41…	ZFR	Zinc finger RNA binding protein;Putative uncharacterized protein ZFR	Q96KR1;A8K849;B2RNR6;B3KP82;B3KVS4;B5MEH6	4	9	4	9	8.7	15.5	4.6362e-65	1.0889	5	0.89843	10	2	4	2	4	4.2	9.5	2.9475e-31	0.65113	2	0.9539	4
IPI00783271;IPI00917568;IPI00917844;IPI00917676	130 kDa leucine-rich protein;GP130;Leucine-rich PPR motif-containing protein, mitochondrial;cDNA FLJ60080, highly similar to 130 kDa leucine-rich protein (LRP 130)	LRP130;LRPPRC	Leucine-rich PPR motif-containing protein, mitochondrial	P42704;B4DSR0	29	29	29	29	32.6	32.6	0	1.0585	32	1.0173	31	8	11	8	11	9.3	12.7	2.5631e-118	1.0613	9	1.0092	12
IPI00783625;IPI00910544;IPI00644196;IPI00792875	Maspin;Peptidase inhibitor 5;Serpin B5;cDNA FLJ57640, highly similar to Serpin B5	PI5;SERPINB5	Isoform 1 of Serpin B5;cDNA FLJ57640, highly similar to Serpin B5;Isoform 2 of Serpin B5	P36952-1;P36952;B4DWS9;P36952-2	18	17	18	17	65.1	62.1	0	0.9157	22	1.0803	19	10	4	10	4	42.9	22.1	3.5485e-178	1.0253	10	1.1465	4
IPI00783872;IPI00873926;IPI00910763	Caprin-1;Cell cycle-associated protein 1;Cytoplasmic activation- and proliferation-associated protein 1;GPI-anchored membrane protein 1;GPI-anchored protein p137;Membrane component chromosome 11 surface marker 1;cDNA FLJ46087 fis, clone TESTI2009497, highly similar to GPI-anchored protein p137	CAPRIN1;GPIAP1;GPIP137;M11S1	Isoform 1 of Caprin-1;Isoform 2 of Caprin-1	Q14444-1;Q14444;B3KXU8;Q14444-2	7	11	7	11	22.3	27.2	1.3404e-205	0.96894	9	0.69735	18	5	6	5	6	12.3	20.2	4.8173e-59	0.97111	8	0.67628	6
IPI00784154;IPI00917575;IPI00880053;IPI00915941;IPI00917983;IPI00076042;IPI00916653;IPI00917686;IPI00923547;IPI00916167;IPI00954209	60 kDa chaperonin;60 kDa heat shock protein, mitochondrial;Chaperonin 60;Heat shock protein 60;HuCHA60;Mitochondrial matrix protein P1;P60 lymphocyte protein;Mitochondrial heat shock 60kD protein 1 variant 1;cDNA FLJ54912, highly similar to 60 kDa heat shock protein, mitochondrial;cDNA FLJ51028, highly similar to 60 kDa heat shock protein, mitochondrial;cDNA FLJ54373, highly similar to 60 kDa hea…	HSP60;HSPD1	60 kDa heat shock protein, mitochondrial;cDNA FLJ51046, highly similar to 60 kDa heat shock protein, mitochondrial	P10809;B3GQS7;B7Z4F6;B7Z532;B7Z597;Q53QD5;Q96RI4;B7Z5E7;C9JCQ4	36	31	36	31	77.7	67.4	0	1.1944	67	1.3421	50	28	11	28	11	68.1	38.7	0	1.1696	46	1.475	13
IPI00789155;IPI00941900;IPI00045396;IPI00946092	Calumenin, isoform CRA_c;cDNA FLJ31776 fis, clone NT2RI2008141, highly similar to CALUMENIN;cDNA FLJ90381 fis, clone NT2RP2005035, highly similar to Calumenin;Calumenin;Crocalbin;IEF SSP 9302;CALU protein;Calumenin, isoform CRA_b;cDNA, FLJ92797, Homo sapiens calumenin (CALU), mRNA;cDNA FLJ14554 fis, clone NT2RM2001839, highly similar to Calumenin;cDNA FLJ90608 fis, clone PLACE1001777, highly simi…	CALU;hCG_41656;tcag7.422	cDNA FLJ31776 fis, clone NT2RI2008141, highly similar to CALUMENIN;Isoform 1 of Calumenin;Isoform 2 of Calumenin	B3KPG9;B3KQF5;O43852-1;O43852;Q6IAW5;O43852-2;B3KNG6;B3KQK3	9	10	9	10	44.6	52.6	4.3423e-196	1.1156	11	0.82052	14	6	2	6	2	28.8	11.1	2.119e-42	1.0541	6	0.69116	2
IPI00789605;IPI00796366;IPI00335168;IPI00930599;IPI00793089;IPI00795576;IPI00413922;IPI00796500;IPI00797626;IPI00795944;IPI00909366;IPI00027255;IPI00101961;IPI00243742;IPI00216070;IPI00220332;IPI00792530	17 kDa myosin light chain;Myosin light chain 3;Myosin light chain alkali 3;Myosin light polypeptide 6;Smooth muscle and nonmuscle myosin light chain alkali 6;MYL6 protein;cDNA FLJ56329, highly similar to Myosin light polypeptide 6	MYL6	Isoform Smooth muscle of Myosin light polypeptide 6;cDNA FLJ56329, highly similar to Myosin light polypeptide 6;Isoform Non-muscle of Myosin light polypeptide 6;16 kDa protein;13 kDa protein;13 kDa protein;11 kDa protein;10 kDa protein	P60660-2;P60660;Q6IBG5;B7Z6Z4;P60660-1	10	10	10	10	66.2	84.1	2.0545e-275	1.1715	14	1.0604	17	10	7	10	7	76.2	60.3	1.0232e-182	1.1307	13	1.0815	10
IPI00939304;IPI00793443;IPI00937471;IPI00947241;IPI00947034;IPI00947546;IPI00946866;IPI00514205;IPI00944936;IPI00947253;IPI00947399;IPI00947392;IPI00946708;IPI00947378;IPI00945623;IPI00639960;IPI00945088;IPI00946357;IPI00946140;IPI00945788	Importin subunit beta-3;Importin-5;Karyopherin beta-3;Ran-binding protein 5;cDNA FLJ43041 fis, clone BRTHA3003339, highly similar to Importin beta-3;cDNA FLJ54573, highly similar to Importin beta-3;IPO5 protein	IPO5;KPNB3;RANBP5	Isoform 3 of Importin-5;Isoform 1 of Importin-5;Isoform 2 of Importin-5	O00410-3;O00410;O00410-1;B3KWG6;B4E0R6;Q9BVS9;O00410-2	39	47	39	47	60.2	67.6	0	0.92465	64	0.75824	73	18	30	18	30	26.5	42.2	0	0.93804	22	0.78074	32
IPI00844578;IPI00921264;REV__IPI00002885	ATP-dependent RNA helicase A;DEAH box protein 9;Nuclear DNA helicase II;cDNA FLJ39263 fis, clone OCBBF2009571, highly similar to ATP-dependent RNA helicase A (EC 3.6.1.-);DHX9 protein;Leukophysin (ATP-dependent RNA helicase A)	DDX9;DHX9;LKP;NDH2	ATP-dependent RNA helicase A	Q08211;B3KU66;Q05CI5;Q12803;Q32Q22;Q58F26;Q6PJK6	49	52	49	52	56.1	60.6	0	1.273	70	1.125	86	37	42	37	42	43.6	43.3	0	1.2558	42	1.0867	52
IPI00848090;IPI00908511;IPI00027341;IPI00916783;IPI00917562;REV__IPI00848090;REV__IPI00027341;REV__IPI00916783;REV__IPI00908511;REV__IPI00917562;IPI00917178	cDNA, FLJ94534, highly similar to Homo sapiens capping protein (actin filament), gelsolin-like(CAPG), mRNA;cDNA FLJ51488, highly similar to Macrophage capping protein;Actin regulatory protein CAP-G;Macrophage-capping protein;Putative uncharacterized protein CAPG	AFCP;CAPG;MCP	gelsolin-like capping protein;cDNA FLJ51488, highly similar to Macrophage capping protein;Macrophage-capping protein;Putative uncharacterized protein CAPG	B2R9S4;B4DU58;C9JA39;P40121;B8ZZS7	11	7	11	7	52.6	43.7	2.8065e-219	1.0308	15	1.1242	10	7	5	7	5	32.2	31.9	3.6516e-119	0.98417	8	1.1403	6
IPI00848226;IPI00910724;IPI00910221;IPI00910917	Cell proliferation-inducing gene 21 protein;Guanine nucleotide-binding protein subunit beta-2-like 1;Guanine nucleotide-binding protein subunit beta-like protein 12.3;Human lung cancer oncogene 7 protein;Receptor for activated C kinase;Receptor of activated protein kinase C 1;cDNA FLJ60170, highly similar to Guanine nucleotide-binding protein subunit beta 2-like 1	GNB2L1;HLC7;PIG21	Guanine nucleotide-binding protein subunit beta-2-like 1;cDNA FLJ60170, highly similar to Guanine nucleotide-binding protein subunit beta 2-like 1	P63244;B4DVD2	17	16	17	16	77.9	75.4	0	0.9694	26	0.98292	25	15	12	15	12	72.9	61.8	0	0.96754	20	0.99241	15
IPI00940000;IPI00889541;IPI00651677;IPI00651653;IPI00947363;IPI00952778;IPI00879638;IPI00847768;IPI00023785	DEAD box polypeptide 17 isoform p82 variant;DEAD box protein 17;DEAD box protein p72;Probable ATP-dependent RNA helicase DDX17;RNA-dependent helicase p72;DEAD (Asp-Glu-Ala-Asp) box polypeptide 17;Putative uncharacterized protein DDX17;cDNA FLJ58652, highly similar to Probable ATP-dependent RNA helicase DDX17 (EC 3.6.1.-)	DDX17;RP3-434P1.4-009;RP3-434P1.4-005	DEAD box polypeptide 17 isoform 3;Isoform 4 of Probable ATP-dependent RNA helicase DDX17;Isoform 2 of Probable ATP-dependent RNA helicase DDX17;Isoform 3 of Probable ATP-dependent RNA helicase DDX17;Putative uncharacterized protein DDX17;Putative uncharact	Q59F66;Q92841-4;Q92841;Q92841-2;B1AHM1;Q92841-3;C9J5E1;Q92841-1;C9JMU5;B1AHM2;B4DZQ7	16	24	16	24	29.7	39.8	0	1.2364	27	1.2309	36	13	6	13	6	22.4	13	1.9568e-196	1.12	17	1.0563	10
IPI00914566;IPI00914971;IPI00382869;IPI00902799;IPI00455004	Dimethylallyltranstransferase;Farnesyl diphosphate synthase;Farnesyl pyrophosphate synthase;Geranyltranstransferase	FDPS;FPS;KIAA1293	Farnesyl pyrophosphate synthetase;farnesyl diphosphate synthase isoform b	P14324	8	6	8	6	40.6	24.3	1.0146e-22	1.1314	12	1.2686	8	2	2	2	2	6.7	9.1	8.8603e-06	1.1524	2	1.2367	3
IPI00916111;IPI00915869;IPI00916861;IPI00952583;IPI00916253;IPI00916551	Cytosolic malate dehydrogenase;Malate dehydrogenase, cytoplasmic;Malate dehydrogenase;Putative uncharacterized protein MDH1	MDH1;MDHA	Malate dehydrogenase;Malate dehydrogenase;Putative uncharacterized protein MDH1;Putative uncharacterized protein MDH1	P40925;B4DUN2;B7Z3I7;B9A041;B8ZZ51;C9JF79	7	5	7	5	35.5	25.6	0	1.0127	7	1.0781	5	5	4	5	4	19.3	18.5	2.184e-194	1.0243	5	1.0625	4
IPI00937615;IPI00000875;IPI00738381;IPI00908389;IPI00909534;IPI00910941	eEF-1B gamma;Elongation factor 1-gamma;Eukaryotic translation elongation factor 1 gamma;EEF1G protein;Eukaryotic translation elongation factor 1 gamma, isoform CRA_c;GIG35;cDNA FLJ56389, highly similar to Elongation factor 1-gamma	EEF1G;EF1G;PRO1608;hCG_2039458	Elongation factor 1-gamma;cDNA FLJ56389, highly similar to Elongation factor 1-gamma;Elongation factor 1-gamma	P26641;Q2F838;Q2F840;Q53YD7;B4DTG2	16	18	16	18	48.1	58.4	6.374e-239	1.0731	23	0.95274	30	13	13	13	13	41.9	42.8	0	0.99294	21	0.98539	21
IPI00939707;IPI00024425	Protein KIAA0664;Putative uncharacterized protein KIAA0664	KIAA0664	Protein KIAA0664;Putative uncharacterized protein KIAA0664	O75153;C9J6D7	30	32	30	32	33.5	40	0	0.81456	36	1.089	37	25	18	25	18	29.4	20.9	1.1443e-264	0.79643	29	0.97411	18

## Sheet: Sheet3
Protein IDs	Protein Names	Gene Names	Protein Descriptions	Uniprot	PEP	Ratio H/L Normalized C	Ratio H/L Count C	Ratio H/L Normalized S	Ratio H/L Count S	Protein IDs	Protein Names	Gene Names	Protein Descriptions	Uniprot	PEP	Ratio H/L Normalized Affinity	Ratio H/L Count Affinity	Ratio H/L Normalized Selectivity	Ratio H/L Count Selectivity	Selectivity	Affinity	Log2Selectivity	Log2Affinity
IPI00179109;IPI00640953;IPI00472047;IPI00643990;IPI00382551;IPI00940031;IPI00382553;IPI00877710;IPI00872344;IPI00880199;IPI00878807;IPI00940216;IPI00877886;IPI00880041;IPI00878248;IPI00878416;IPI00878091	NAD-dependent deacetylase sirtuin-2;SIR2-like protein 2;Silent information regulator 2;Putative uncharacterized protein SIRT2	SIR2L;SIR2L2;SIRT2;SIR2	Isoform 1 of NAD-dependent deacetylase sirtuin-2;43 kDa protein;Isoform 3 of NAD-dependent deacetylase sirtuin-2;40 kDa protein;Isoform 2 of NAD-dependent deacetylase sirtuin-2;Putative uncharacterized protein SIRT2 (Fragment);Isoform 4 of NAD-dependent de	Q8IXJ6-1;Q8IXJ6;Q8IXJ6-3;Q8IXJ6-2;C9JFD5;Q8IXJ6-4;A7VJH3;B5MCS1	2.0641e-162	1.3565	12	20.391	9	IPI00179109;IPI00640953;IPI00472047;IPI00643990;IPI00382551;IPI00940031;IPI00382553;IPI00877710;IPI00872344;IPI00880199;IPI00878807;IPI00940216;IPI00877886;IPI00880041;IPI00878248;IPI00878416;IPI00878091	NAD-dependent deacetylase sirtuin-2;SIR2-like protein 2;Silent information regulator 2;Putative uncharacterized protein SIRT2	SIR2L;SIR2L2;SIRT2;SIR2	Isoform 1 of NAD-dependent deacetylase sirtuin-2;43 kDa protein;Isoform 3 of NAD-dependent deacetylase sirtuin-2;40 kDa protein;Isoform 2 of NAD-dependent deacetylase sirtuin-2;Putative uncharacterized protein SIRT2 (Fragment);Isoform 4 of NAD-dependent de	Q8IXJ6-1;Q8IXJ6;Q8IXJ6-3;Q8IXJ6-2;C9JFD5;Q8IXJ6-4;A7VJH3;B5MCS1	1.3364e-187	1.1885	12	29.398	2	24.8945	1.2725	4.63776	0.347666
IPI00183171;IPI00922604;IPI00921854;IPI00922710;IPI00168319	NAD-dependent deacetylase sirtuin-3, mitochondrial;SIR2-like protein 3;cDNA FLJ60939, highly similar to NAD-dependent deacetylase sirtuin-3, mitochondrial (EC 3.5.1.-);cDNA, FLJ79074, highly similar to NAD-dependent deacetylase sirtuin-3, mitochondrial (EC 3.5.1.-);cDNA FLJ55144, moderately similar to NAD-dependent deacetylase sirtuin-3, mitochondrial (EC 3.5.1.-);cDNA FLJ59265, highly similar to…	SIR2L3;SIRT3	cDNA FLJ60939, highly similar to NAD-dependent deacetylase sirtuin-3, mitochondrial;cDNA FLJ55144, moderately similar to NAD-dependent deacetylase sirtuin-3, mitochondrial;cDNA FLJ59265, highly similar to NAD-dependent deacetylase sirtuin-3, mitochondrial;	Q9NTG7;B7Z7G4;B7ZA60;B7Z777;B7Z5J1;B7Z580;B7Z5U6	2.8765e-119	2.0923	11	12.58	4	IPI00183171;IPI00922604;IPI00921854;IPI00922710;IPI00168319	NAD-dependent deacetylase sirtuin-3, mitochondrial;SIR2-like protein 3;cDNA FLJ60939, highly similar to NAD-dependent deacetylase sirtuin-3, mitochondrial (EC 3.5.1.-);cDNA, FLJ79074, highly similar to NAD-dependent deacetylase sirtuin-3, mitochondrial (EC 3.5.1.-);cDNA FLJ55144, moderately similar to NAD-dependent deacetylase sirtuin-3, mitochondrial (EC 3.5.1.-);cDNA FLJ59265, highly similar to…	SIR2L3;SIRT3	cDNA FLJ60939, highly similar to NAD-dependent deacetylase sirtuin-3, mitochondrial;cDNA FLJ55144, moderately similar to NAD-dependent deacetylase sirtuin-3, mitochondrial;cDNA FLJ59265, highly similar to NAD-dependent deacetylase sirtuin-3, mitochondrial;	Q9NTG7;B7Z7G4;B7ZA60;B7Z777;B7Z5J1;B7Z580;B7Z5U6	1.1331e-46	1.9141	5	18.903	2	15.7415	2.0032	3.9765	1.00231
IPI00016802;IPI00879854	NAD-dependent deacetylase sirtuin-1;SIR2-like protein 1;cDNA FLJ76335, highly similar to Homo sapiens sirtuin (silent mating type information regulation 2 homolog) 1 (S. cerevisiae), mRNA;cDNA FLJ90324 fis, clone NT2RP2001817, highly similar to NAD-dependent deacetylase sirtuin-1 (EC 3.5.1.-);Sirtuin (Silent mating type information regulation 2 homolog) 1 (S. cerevisiae);cDNA FLJ14780 fis, clone …	SIR2L1;SIRT1;RP11-57G10.3-002	NAD-dependent deacetylase sirtuin-1;cDNA FLJ76335, highly similar to Homo sapiens sirtuin (silent mating type information regulation 2 homolog) 1 (S. cerevisiae), mRNA	Q96EB6;A8K128;B0QZ35;B3KNK3	0	1.5079	111	11.209	67	IPI00016802;IPI00879854	NAD-dependent deacetylase sirtuin-1;SIR2-like protein 1;cDNA FLJ76335, highly similar to Homo sapiens sirtuin (silent mating type information regulation 2 homolog) 1 (S. cerevisiae), mRNA;cDNA FLJ90324 fis, clone NT2RP2001817, highly similar to NAD-dependent deacetylase sirtuin-1 (EC 3.5.1.-);Sirtuin (Silent mating type information regulation 2 homolog) 1 (S. cerevisiae);cDNA FLJ14780 fis, clone …	SIR2L1;SIRT1;RP11-57G10.3-002	NAD-dependent deacetylase sirtuin-1;cDNA FLJ76335, highly similar to Homo sapiens sirtuin (silent mating type information regulation 2 homolog) 1 (S. cerevisiae), mRNA	Q96EB6;A8K128;B0QZ35;B3KNK3	0	1.4995	77	14.929	38	13.069	1.5037	3.70808	0.588517
IPI00305442	E3 ubiquitin-protein ligase subunit KPC2;Glialblastoma cell differentiation-related protein 1;Kip1 ubiquitination-promoting complex protein 2;Ubiquitin-associated domain-containing protein 1	GBDR1;KPC2;UBAC1;UBADC1	Ubiquitin-associated domain-containing protein 1	Q9BSL1	0	0.9674	27	1.8546	24	IPI00305442	E3 ubiquitin-protein ligase subunit KPC2;Glialblastoma cell differentiation-related protein 1;Kip1 ubiquitination-promoting complex protein 2;Ubiquitin-associated domain-containing protein 1	GBDR1;KPC2;UBAC1;UBADC1	Ubiquitin-associated domain-containing protein 1	Q9BSL1	4.2443e-256	0.91424	24	2.3584	10	2.1065	0.94082	1.07485	-0.0880094
IPI00289601;IPI00929375;IPI00555868	Histone deacetylase 2;cDNA FLJ34837 fis, clone NT2NE2010632, highly similar to HISTONE DEACETYLASE 2;Histone deacetylase 2, isoform CRA_a;cDNA FLJ40057 fis, clone TCERX2000431, highly similar to HISTONE DEACETYLASE 2	HDAC2;hCG_21384	Isoform 2 of Histone deacetylase 2;Isoform 1 of Histone deacetylase 2	Q92769-2;Q92769;Q92769-1;B3KRS5;B3KUJ5	8.2619e-190	2.1439	14	2.1352	10	IPI00289601;IPI00929375;IPI00910637;IPI00514649;IPI00555868	Histone deacetylase 2;cDNA FLJ34837 fis, clone NT2NE2010632, highly similar to HISTONE DEACETYLASE 2;Histone deacetylase 2, isoform CRA_a;cDNA FLJ40057 fis, clone TCERX2000431, highly similar to HISTONE DEACETYLASE 2;cDNA FLJ60860, highly similar to Histone deacetylase 1;cDNA FLJ51981, highly similar to Histone deacetylase 1;Histone deacetylase 1	HDAC2;hCG_21384;HDAC1;RP4-811H24.2-010	Isoform 2 of Histone deacetylase 2;Isoform 1 of Histone deacetylase 2;cDNA FLJ60860, highly similar to Histone deacetylase 1;Histone deacetylase 1	Q92769-2;Q92769;Q92769-1;B3KRS5;B3KUJ5;B4DSK9;B7Z3S4;Q5TEE2	2.2669e-71	1.766	11	1.9759	2	2.05555	1.95495	1.03952	0.967132
IPI00303476;IPI00791498;IPI00790847;IPI00793271;IPI00792534;IPI00792128	ATP synthase subunit beta, mitochondrial;ATP synthase subunit beta	ATP5B;ATPMB;ATPSB	ATP synthase subunit beta, mitochondrial	P06576;Q0QEN7	5.068e-190	1.5577	17	1.7299	16	IPI00303476;IPI00791498;IPI00790847;IPI00792534;IPI00792128;IPI00793271	ATP synthase subunit beta, mitochondrial;ATP synthase subunit beta	ATP5B;ATPMB;ATPSB	ATP synthase subunit beta, mitochondrial	P06576;Q0QEN7	6.3213e-99	1.424	13	2.0692	2	1.89955	1.49085	0.925658	0.576135
IPI00165949;IPI00477831	Adipocyte-derived leucine aminopeptidase;Aminopeptidase PILS;ARTS-1;Endoplasmic reticulum aminopeptidase 1;Puromycin-insensitive leucyl-specific aminopeptidase;Type 1 tumor necrosis factor receptor shedding aminopeptidase regulator;cDNA FLJ76662, highly similar to Homo sapiens type 1 tumor necrosis factor receptor shedding aminopeptidase regulator, mRNA;Adipocyte-derived leucine aminopeptidase va…	APPILS;ARTS1;ERAP1;KIAA0525;UNQ584/PRO1154	Isoform 2 of Endoplasmic reticulum aminopeptidase 1;Isoform 1 of Endoplasmic reticulum aminopeptidase 1	Q9NZ08-2;Q9NZ08;A8K6H1;Q9NZ08-1;Q53GQ8	2.2338e-290	0.804	34	1.8983	13	IPI00165949;IPI00477831	Adipocyte-derived leucine aminopeptidase;Aminopeptidase PILS;ARTS-1;Endoplasmic reticulum aminopeptidase 1;Puromycin-insensitive leucyl-specific aminopeptidase;Type 1 tumor necrosis factor receptor shedding aminopeptidase regulator;cDNA FLJ76662, highly similar to Homo sapiens type 1 tumor necrosis factor receptor shedding aminopeptidase regulator, mRNA;Adipocyte-derived leucine aminopeptidase va…	APPILS;ARTS1;ERAP1;KIAA0525;UNQ584/PRO1154	Isoform 2 of Endoplasmic reticulum aminopeptidase 1;Isoform 1 of Endoplasmic reticulum aminopeptidase 1	Q9NZ08-2;Q9NZ08;A8K6H1;Q9NZ08-1;Q53GQ8	6.9957e-44	0.76056	8	1.8304	4	1.86435	0.78228	0.898673	-0.354243
IPI00216298;IPI00552768	ATL-derived factor;Surface-associated sulphydryl protein;Thioredoxin;Thioredoxin, isoform CRA_b;Thioredoxin delta 3	TRDX;TRX;TRX1;TXN;hCG_28763;RP11-427L11.1-002;TXN delta 3	Thioredoxin;Thioredoxin, isoform CRA_b	P10599;Q9UDG5;B1ALW1;O60744	2.1789e-84	0.76867	3	1.8781	4	IPI00216298;IPI00552768	ATL-derived factor;Surface-associated sulphydryl protein;Thioredoxin;Thioredoxin, isoform CRA_b;Thioredoxin delta 3	TRDX;TRX;TRX1;TXN;hCG_28763;RP11-427L11.1-002;TXN delta 3	Thioredoxin;Thioredoxin, isoform CRA_b	P10599;Q9UDG5;B1ALW1;O60744	3.3442e-73	1.073	6	1.8002	7	1.83915	0.920835	0.879039	-0.118985
IPI00641948;IPI00873767;IPI00375441;IPI00644386	cDNA FLJ53425, highly similar to Far upstream element-binding protein 1;Putative uncharacterized protein FUBP1;DNA helicase V;Far upstream element-binding protein 1;cDNA FLJ59240, highly similar to Far upstream element-binding protein 1;cDNA FLJ61021, highly similar to Far upstream element-binding protein 1;Far upstream element-binding protein variant;FUBP1 protein	FUBP1	cDNA FLJ53425, highly similar to Far upstream element-binding protein 1;68 kDa protein;Isoform 1 of Far upstream element-binding protein 1;Putative uncharacterized protein FUBP1	B4DT31;C9JSZ1;Q96AE4-1;Q96AE4;B4DWL1;B4E0X8;Q59FU3;Q6PJY1;A6NL74	0	1.2697	30	1.6408	32	IPI00641948;IPI00873767;IPI00375441;IPI00644386;IPI00853059	cDNA FLJ53425, highly similar to Far upstream element-binding protein 1;Putative uncharacterized protein FUBP1;DNA helicase V;Far upstream element-binding protein 1;cDNA FLJ59240, highly similar to Far upstream element-binding protein 1;cDNA FLJ61021, highly similar to Far upstream element-binding protein 1;Far upstream element-binding protein variant;FUBP1 protein	FUBP1	cDNA FLJ53425, highly similar to Far upstream element-binding protein 1;68 kDa protein;Isoform 1 of Far upstream element-binding protein 1;Putative uncharacterized protein FUBP1;Putative uncharacterized protein FUBP1	B4DT31;C9JSZ1;Q96AE4-1;Q96AE4;B4DWL1;B4E0X8;Q59FU3;Q6PJY1;A6NL74;Q96AE4-2;C9JT73	0	1.2705	23	1.8434	6	1.7421	1.2701	0.800827	0.344942
IPI00177428;IPI00748354	Coiled-coil-helix-coiled-coil-helix domain-containing protein 4;Mitochondrial intermembrane space import and assembly protein 40	CHCHD4;MIA40	Isoform 2 of Mitochondrial intermembrane space import and assembly protein 40;Isoform 1 of Mitochondrial intermembrane space import and assembly protein 40	Q8N4Q1-2;Q8N4Q1;Q8N4Q1-1;A8K3Z9	7.9808e-80	1.3239	4	1.7253	4	IPI00177428;IPI00748354	Coiled-coil-helix-coiled-coil-helix domain-containing protein 4;Mitochondrial intermembrane space import and assembly protein 40	CHCHD4;MIA40	Isoform 2 of Mitochondrial intermembrane space import and assembly protein 40;Isoform 1 of Mitochondrial intermembrane space import and assembly protein 40	Q8N4Q1-2;Q8N4Q1;Q8N4Q1-1;A8K3Z9	3.4754e-110	1.193	4	1.7505	2	1.7379	1.25845	0.797345	0.331648
IPI00140420;IPI00910438;IPI00945024	100 kDa coactivator;EBNA2 coactivator p100;p100 co-activator;Staphylococcal nuclease domain-containing protein 1;Tudor domain-containing protein 11;cDNA, FLJ92620, highly similar to Homo sapiens staphylococcal nuclease domain containing 1 (SND1),mRNA;cDNA FLJ39264 fis, clone OCBBF2009603, highly similar to Staphylococcal nuclease domain-containing protein 1;EBNA-2 co-activator variant;cDNA FLJ545…	SND1;TDRD11	Staphylococcal nuclease domain-containing protein 1;cDNA FLJ54574, highly similar to Staphylococcal nuclease domain-containing protein 1	Q7KZF4;B2R5U1;B3KU67;Q59FF0;B4E299;Q86UF7	4.8561e-118	1.0617	15	1.5681	5	IPI00140420;IPI00910438;IPI00945024	100 kDa coactivator;EBNA2 coactivator p100;p100 co-activator;Staphylococcal nuclease domain-containing protein 1;Tudor domain-containing protein 11;cDNA, FLJ92620, highly similar to Homo sapiens staphylococcal nuclease domain containing 1 (SND1),mRNA;cDNA FLJ39264 fis, clone OCBBF2009603, highly similar to Staphylococcal nuclease domain-containing protein 1;EBNA-2 co-activator variant;cDNA FLJ545…	SND1;TDRD11	Staphylococcal nuclease domain-containing protein 1;cDNA FLJ54574, highly similar to Staphylococcal nuclease domain-containing protein 1;Putative uncharacterized protein SND1	Q7KZF4;B2R5U1;B3KU67;Q59FF0;B4E299;Q86UF7;C9JVT0	1.4081e-100	1.0896	4	1.6164	4	1.59225	1.07565	0.671067	0.105209
IPI00643920;IPI00942979;IPI00792641;IPI00940673;IPI00793119;IPI00946864;IPI00789310;IPI00946973;REV__IPI00938366;IPI00788802;IPI00947136	cDNA FLJ54957, highly similar to Transketolase (EC 2.2.1.1);Transketolase;cDNA FLJ56274, highly similar to Transketolase (EC 2.2.1.1);Transketolase variant;cDNA FLJ36348 fis, clone THYMU2007025, highly similar to TRANSKETOLASE (EC 2.2.1.1);cDNA FLJ53217, highly similar to Transketolase (EC 2.2.1.1);cDNA FLJ32530 fis, clone SMINT2000185, highly similar to TRANSKETOLASE (EC 2.2.1.1);Putative unchar…	TKT;DKFZp686J13123	cDNA FLJ54957, highly similar to Transketolase;Transketolase;transketolase isoform 2;cDNA FLJ53217, highly similar to Transketolase;cDNA FLJ32530 fis, clone SMINT2000185, highly similar to TRANSKETOLASE;Putative uncharacterized protein DKFZp686J13123	B4DE31;P29401;A8K089;B4E022;Q53EM5;B3KSI4;B4DVU1;B3KPZ8;Q6MZE3	0	1.2434	50	1.5405	67	IPI00643920;IPI00942979;IPI00792641;IPI00940673;IPI00793119;IPI00789310;IPI00946864;IPI00946973;IPI00549825;IPI00788802	cDNA FLJ54957, highly similar to Transketolase (EC 2.2.1.1);Transketolase;cDNA FLJ56274, highly similar to Transketolase (EC 2.2.1.1);Transketolase variant;cDNA FLJ36348 fis, clone THYMU2007025, highly similar to TRANSKETOLASE (EC 2.2.1.1);cDNA FLJ53217, highly similar to Transketolase (EC 2.2.1.1);cDNA FLJ32530 fis, clone SMINT2000185, highly similar to TRANSKETOLASE (EC 2.2.1.1)	TKT	cDNA FLJ54957, highly similar to Transketolase;Transketolase;transketolase isoform 2;cDNA FLJ53217, highly similar to Transketolase;cDNA FLJ32530 fis, clone SMINT2000185, highly similar to TRANSKETOLASE;37 kDa protein	B4DE31;P29401;A8K089;B4E022;Q53EM5;B3KSI4;B4DVU1;B3KPZ8	4.4173e-274	1.2722	27	1.604	19	1.57225	1.2578	0.652831	0.330903
IPI00031517;IPI00908729	DNA replication licensing factor MCM6;p105MCM;cDNA FLJ51591, highly similar to DNA replication licensing factor MCM6;Putative uncharacterized protein MCM6	MCM6	DNA replication licensing factor MCM6	Q14566;B4DRF6;Q4ZG57	1.1331e-35	1.9007	5	1.4151	10	IPI00031517	DNA replication licensing factor MCM6;p105MCM;cDNA FLJ51591, highly similar to DNA replication licensing factor MCM6;Putative uncharacterized protein MCM6	MCM6	DNA replication licensing factor MCM6	Q14566;B4DRF6;Q4ZG57	1.0335e-13	1.4557	4	1.6662	2	1.54065	1.6782	0.623539	0.746915
IPI00479786;IPI00855957;IPI00909344	Far upstream element-binding protein 2;KH type-splicing regulatory protein;p75	FUBP2;KHSRP	KH-type splicing regulatory protein;Isoform 2 of Far upstream element-binding protein 2	Q92945-1;Q92945;Q92945-2	0	1.1632	16	1.4782	17	IPI00479786;IPI00855957;IPI00909344	Far upstream element-binding protein 2;KH type-splicing regulatory protein;p75;cDNA FLJ51330, highly similar to Far upstream element-binding protein 2	FUBP2;KHSRP	KH-type splicing regulatory protein;Isoform 2 of Far upstream element-binding protein 2;cDNA FLJ51330, highly similar to Far upstream element-binding protein 2	Q92945-1;Q92945;Q92945-2;B4DV73	9.172e-237	1.2679	24	1.5993	5	1.53875	1.21555	0.621759	0.281609
IPI00219219;IPI00880148	14 kDa laminin-binding protein;14 kDa lectin;Beta-galactoside-binding lectin L-14-I;Galaptin;Galectin-1;HBL;HPL;Lactose-binding lectin 1;Lectin galactoside-binding soluble 1;Putative MAPK-activating protein PM12;S-Lac lectin 1;HL14 protein	LGALS1;HL14	Galectin-1	P09382;B2R5E8;Q15954	8.4739e-113	1.2376	11	1.5077	8	IPI00219219;IPI00880148	14 kDa laminin-binding protein;14 kDa lectin;Beta-galactoside-binding lectin L-14-I;Galaptin;Galectin-1;HBL;HPL;Lactose-binding lectin 1;Lectin galactoside-binding soluble 1;Putative MAPK-activating protein PM12;S-Lac lectin 1;HL14 protein	LGALS1;HL14	Galectin-1	P09382;B2R5E8;Q15954	3.4147e-70	1.3345	4	1.5174	4	1.51255	1.28605	0.596983	0.362947
IPI00026216;IPI00455333;IPI00902599;IPI00902662	Puromycin-sensitive aminopeptidase;cDNA FLJ38558 fis, clone HCHON2003327, highly similar to Puromycin-sensitive aminopeptidase;cDNA FLJ39390 fis, clone PLACE6004219, highly similar to Puromycin-sensitive aminopeptidase;cDNA FLJ56052, highly similar to Puromycin-sensitive aminopeptidase (EC 3.4.11.-);cDNA FLJ53310, highly similar to Puromycin-sensitive aminopeptidase (EC 3.4.11.-);cDNA FLJ53354, h…	NPEPPS;PSA	Puromycin-sensitive aminopeptidase	P55786;B3KTP2;B3KU93;B7Z1H4;B7Z1V9;B7Z463;B7Z4B2;B7Z6T6;B7Z899	0	0.89672	33	1.4459	32	IPI00026216;IPI00455333;IPI00902599;IPI00902884	Puromycin-sensitive aminopeptidase;cDNA FLJ38558 fis, clone HCHON2003327, highly similar to Puromycin-sensitive aminopeptidase;cDNA FLJ39390 fis, clone PLACE6004219, highly similar to Puromycin-sensitive aminopeptidase;cDNA FLJ56052, highly similar to Puromycin-sensitive aminopeptidase (EC 3.4.11.-);cDNA FLJ53310, highly similar to Puromycin-sensitive aminopeptidase (EC 3.4.11.-);cDNA FLJ53354, h…	NPEPPS;PSA	Puromycin-sensitive aminopeptidase	P55786;B3KTP2;B3KU93;B7Z1H4;B7Z1V9;B7Z463;B7Z4B2;B7Z6T6;B7Z899	0	0.90199	32	1.5138	20	1.47985	0.899355	0.565451	-0.153037
IPI00029079;IPI00945620;IPI00887759	Glutamine amidotransferase;GMP synthase [glutamine-hydrolyzing];GMP synthetase;cDNA FLJ75406, highly similar to Homo sapiens guanine monphosphate synthetase (GMPS), mRNA;cDNA, FLJ79481, highly similar to GMP synthase (glutamine-hydrolyzing) (EC6.3.5.2);Guanine monphosphate synthetase, isoform CRA_b;cDNA FLJ57604, highly similar to GMP synthase (glutamine-hydrolyzing) (EC 6.3.5.2);Guanine monophos…	GMPS;hCG_1811302	GMP synthase [glutamine-hydrolyzing];cDNA FLJ57661, highly similar to GMP synthase	P49915;A8K639;B4DUT7;Q53F90;B4DXV7	1.1867e-293	1.1524	10	1.3432	26	IPI00029079;IPI00945620;IPI00887759	Glutamine amidotransferase;GMP synthase [glutamine-hydrolyzing];GMP synthetase;cDNA FLJ75406, highly similar to Homo sapiens guanine monphosphate synthetase (GMPS), mRNA;cDNA, FLJ79481, highly similar to GMP synthase (glutamine-hydrolyzing) (EC6.3.5.2);Guanine monphosphate synthetase, isoform CRA_b;cDNA FLJ57604, highly similar to GMP synthase (glutamine-hydrolyzing) (EC 6.3.5.2);Guanine monophos…	GMPS;hCG_1811302	GMP synthase [glutamine-hydrolyzing];cDNA FLJ57661, highly similar to GMP synthase	P49915;A8K639;B4DUT7;Q53F90;B4DXV7	3.9202e-231	1.1349	14	1.5594	3	1.4513	1.14365	0.537346	0.193646
IPI00003627;IPI00216622;IPI00792088;IPI00944907	53 kDa BRG1-associated factor A;Actin-like protein 6A;Actin-related protein Baf53a;ArpNbeta;BRG1-associated factor 53A;INO80 complex subunit K;Actin-like 6A isoform 1 variant;BAF53A protein	ACTL6A;BAF53;BAF53A;INO80K	Isoform 1 of Actin-like protein 6A;Isoform 2 of Actin-like protein 6A;Putative uncharacterized protein ACTL6A	O96019-1;O96019;Q53FS0;Q6FI97;O96019-2;C9JCW5	2.515e-81	1.1633	5	1.3621	5	IPI00003627;IPI00216622;IPI00792088;IPI00944907	53 kDa BRG1-associated factor A;Actin-like protein 6A;Actin-related protein Baf53a;ArpNbeta;BRG1-associated factor 53A;INO80 complex subunit K;Actin-like 6A isoform 1 variant;BAF53A protein	ACTL6A;BAF53;BAF53A;INO80K	Isoform 1 of Actin-like protein 6A;Isoform 2 of Actin-like protein 6A	O96019-1;O96019;Q53FS0;Q6FI97;O96019-2	5.1338e-14	1.0377	2	1.4917	2	1.4269	1.1005	0.512884	0.138159
IPI00304925;IPI00845339;IPI00909073;IPI00941328;IPI00910047;IPI00939526;IPI00830052;IPI00942547;IPI00011134	Heat shock 70 kDa protein 1/2;Heat shock 70 kDa protein 1A/1B;cDNA FLJ75127, highly similar to Homo sapiens heat shock 70kDa protein 1A, mRNA;Heat shock 70kDa protein 1A;Heat shock 70kDa protein 1B;cDNA FLJ54328, highly similar to Heat shock 70 kDa protein 1;cDNA FLJ54283, highly similar to Heat shock 70 kDa protein 1;Heat shock protein 72;cDNA FLJ54370, highly similar to Heat shock 70 kDa protei…	HSPA1;HSPA1A;HSPA1B;DAAP-21F2.7-001;DAAP-21F2.8-001;DADB-333F21.2-001;DADB-333F21.4-001;hCG_1820593;hCG_43726;HSP70-1	Heat shock 70 kDa protein 1;cDNA FLJ54392, highly similar to Heat shock 70 kDa protein 1	P08107;A8K5I0;B4DI39;B4E1S9;Q9UQC1;B4DNT8;B4DWK5;Q59EJ3	0	1.0491	65	1.3657	55	IPI00304925;IPI00845339;IPI00911039;IPI00909073;IPI00941328;IPI00939526;IPI00910047;IPI00830052;IPI00942547;IPI00011134	Heat shock 70 kDa protein 1/2;Heat shock 70 kDa protein 1A/1B;cDNA FLJ75127, highly similar to Homo sapiens heat shock 70kDa protein 1A, mRNA;Heat shock 70kDa protein 1A;Heat shock 70kDa protein 1B;cDNA FLJ54328, highly similar to Heat shock 70 kDa protein 1;cDNA FLJ54283, highly similar to Heat shock 70 kDa protein 1;Heat shock protein 72;cDNA FLJ54370, highly similar to Heat shock 70 kDa protei…	HSPA1;HSPA1A;HSPA1B;DAAP-21F2.7-001;DAAP-21F2.8-001;DADB-333F21.2-001;DADB-333F21.4-001;hCG_1820593;hCG_43726;HSP70-1;DAAP-21F2.8-002;DADB-333F21.4-002;DAQB-147D11.2-002;XXbac-BCX40G17.4-002;XXbac-BPG254B15.2-002	Heat shock 70 kDa protein 1;cDNA FLJ54392, highly similar to Heat shock 70 kDa protein 1;cDNA FLJ54408, highly similar to Heat shock 70 kDa protein 1;cDNA FLJ53752, highly similar to Heat shock 70 kDa protein 1	P08107;A8K5I0;B4DI39;B4E1S9;Q9UQC1;B4DNT8;B4DWK5;Q59EJ3;B3KTT5;B4DFN9;B4DVU9;B4E388;B4E3B6;Q5SP16;B4DNX1;B4E1T6	0	1.0864	32	1.4719	23	1.4188	1.06775	0.504671	0.0945739
IPI00031420;IPI00954552	UDP-glucose 6-dehydrogenase;cDNA FLJ60093, highly similar to UDP-glucose 6-dehydrogenase (EC 1.1.1.22);Uridine diphospho-glucose dehydrogenase;UDPglucose dehydrogenase;cDNA FLJ40611 fis, clone THYMU2012690, highly similar to UDP-GLUCOSE 6-DEHYDROGENASE (EC 1.1.1.22);UDP-glucose dehydrogenase, isoform CRA_b	UGDH;GDH;ugd;hCG_38554	UDP-glucose 6-dehydrogenase;UDP-glucose dehydrogenase, isoform CRA_b	O60701;B4DN25;Q9NQ81;Q9NQ82;Q9NQ83;Q9NY20;B3KUU2	5.4452e-48	1.1434	4	1.2281	2	IPI00031420;IPI00954552	UDP-glucose 6-dehydrogenase;cDNA FLJ60093, highly similar to UDP-glucose 6-dehydrogenase (EC 1.1.1.22);Uridine diphospho-glucose dehydrogenase;UDPglucose dehydrogenase;cDNA FLJ40611 fis, clone THYMU2012690, highly similar to UDP-GLUCOSE 6-DEHYDROGENASE (EC 1.1.1.22);UDP-glucose dehydrogenase, isoform CRA_b	UGDH;GDH;ugd;hCG_38554	UDP-glucose 6-dehydrogenase;UDP-glucose dehydrogenase, isoform CRA_b	O60701;B4DN25;Q9NQ81;Q9NQ82;Q9NQ83;Q9NY20;B3KUU2	3.9601e-08	1.01	2	1.5996	2	1.41385	1.0767	0.499629	0.106616
IPI00784154;IPI00917575;IPI00880053;IPI00915941;IPI00917983;IPI00076042;IPI00916653;IPI00917686;IPI00923547;IPI00916167;IPI00954209	60 kDa chaperonin;60 kDa heat shock protein, mitochondrial;Chaperonin 60;Heat shock protein 60;HuCHA60;Mitochondrial matrix protein P1;P60 lymphocyte protein;Mitochondrial heat shock 60kD protein 1 variant 1;cDNA FLJ54912, highly similar to 60 kDa heat shock protein, mitochondrial;cDNA FLJ51028, highly similar to 60 kDa heat shock protein, mitochondrial;cDNA FLJ54373, highly similar to 60 kDa hea…	HSP60;HSPD1	60 kDa heat shock protein, mitochondrial;cDNA FLJ51046, highly similar to 60 kDa heat shock protein, mitochondrial	P10809;B3GQS7;B7Z4F6;B7Z532;B7Z597;Q53QD5;Q96RI4;B7Z5E7;C9JCQ4	0	1.1944	67	1.3421	50	IPI00784154;IPI00917575;IPI00880053;IPI00915941;IPI00917983;IPI00076042;IPI00916653;IPI00917686;IPI00916167;IPI00923547;IPI00954209	60 kDa chaperonin;60 kDa heat shock protein, mitochondrial;Chaperonin 60;Heat shock protein 60;HuCHA60;Mitochondrial matrix protein P1;P60 lymphocyte protein;Mitochondrial heat shock 60kD protein 1 variant 1;cDNA FLJ54912, highly similar to 60 kDa heat shock protein, mitochondrial;cDNA FLJ51028, highly similar to 60 kDa heat shock protein, mitochondrial;cDNA FLJ54373, highly similar to 60 kDa hea…	HSP60;HSPD1	60 kDa heat shock protein, mitochondrial;cDNA FLJ51046, highly similar to 60 kDa heat shock protein, mitochondrial	P10809;B3GQS7;B7Z4F6;B7Z532;B7Z597;Q53QD5;Q96RI4;B7Z5E7;C9JCQ4	0	1.1696	46	1.475	13	1.40855	1.182	0.494211	0.24123
IPI00013895	Calgizzarin;Metastatic lymph node gene 70 protein;Protein S100-A11;Protein S100-C;S100 calcium-binding protein A11;cDNA, FLJ92471, highly similar to Homo sapiens S100 calcium binding protein A11 (calgizzarin) (S100A11), mRNA	MLN70;S100A11;S100C	Protein S100-A11	P31949;B2R5H0	8.6286e-230	1.1105	10	1.3747	4	IPI00013895	Calgizzarin;Metastatic lymph node gene 70 protein;Protein S100-A11;Protein S100-C;S100 calcium-binding protein A11;cDNA, FLJ92471, highly similar to Homo sapiens S100 calcium binding protein A11 (calgizzarin) (S100A11), mRNA	MLN70;S100A11;S100C	Protein S100-A11	P31949;B2R5H0	5.5467e-278	1.1276	13	1.4381	14	1.4064	1.11905	0.492007	0.162274
IPI00013679;IPI00749113;IPI00793322;IPI00375015;IPI00794545	Deoxyuridine 5-triphosphate nucleotidohydrolase, mitochondrial;dUTP pyrophosphatase	DUT	Isoform 1 of Deoxyuridine 5-triphosphate nucleotidohydrolase, mitochondrial;Isoform 3 of Deoxyuridine 5-triphosphate nucleotidohydrolase, mitochondrial;24 kDa protein;Isoform 2 of Deoxyuridine 5-triphosphate nucleotidohydrolase, mitochondrial;deoxyuridi	P33316-1;P33316;P33316-3;P33316-2	6.2348e-146	1.2017	10	1.3133	8	IPI00013679;IPI00749113;IPI00793322;IPI00375015;IPI00794545	Deoxyuridine 5-triphosphate nucleotidohydrolase, mitochondrial;dUTP pyrophosphatase	DUT	Isoform 1 of Deoxyuridine 5-triphosphate nucleotidohydrolase, mitochondrial;Isoform 3 of Deoxyuridine 5-triphosphate nucleotidohydrolase, mitochondrial;24 kDa protein;Isoform 2 of Deoxyuridine 5-triphosphate nucleotidohydrolase, mitochondrial;deoxyuridi	P33316-1;P33316;P33316-3;P33316-2	6.3591e-89	1.3249	6	1.4896	4	1.40145	1.2633	0.48692	0.337197
IPI00165230;IPI00335930	DAZ-associated protein 1;Deleted in azoospermia-associated protein 1;cDNA FLJ35575 fis, clone SPLEN2006143, highly similar to DAZ-associated protein 1	DAZAP1	Isoform 1 of DAZ-associated protein 1;Isoform 2 of DAZ-associated protein 1	Q96EP5-1;Q96EP5;B3KS63;Q96EP5-2	9.7804e-103	1.3944	3	1.3632	4	IPI00165230;IPI00335930	DAZ-associated protein 1;Deleted in azoospermia-associated protein 1;cDNA FLJ35575 fis, clone SPLEN2006143, highly similar to DAZ-associated protein 1	DAZAP1	Isoform 1 of DAZ-associated protein 1;Isoform 2 of DAZ-associated protein 1	Q96EP5-1;Q96EP5;B3KS63;Q96EP5-2	1.6459e-102	1.2374	3	1.4278	2	1.3955	1.3159	0.480782	0.39605
IPI00291483;IPI00029733;IPI00289524;IPI00514814;IPI00642560;IPI00909541;IPI00005668;IPI00910990;IPI00909130;IPI00871915;IPI00843904;IPI00455167;IPI00020955;IPI00745863;IPI00926608;IPI00947007;IPI00939806;IPI00887673	17-beta-hydroxysteroid dehydrogenase type 5;3-alpha-HSD type II, brain;3-alpha-hydroxysteroid dehydrogenase type 2;Aldo-keto reductase family 1 member C3;Chlordecone reductase homolog HAKRb;Dihydrodiol dehydrogenase 3;Dihydrodiol dehydrogenase type I;HA1753;Indanol dehydrogenase;Prostaglandin F synthase;Testosterone 17-beta-dehydrogenase 5;Trans-1,2-dihydrobenzene-1,2-diol dehydrogenase;Aldo-keto…	AKR1C3;DDH1;HSD17B5;KIAA0119;PGFS;hCG_19343;AKR1C1;DDH	Aldo-keto reductase family 1 member C3;Aldo-keto reductase family 1 member C1	P42330;B4DL37;Q2XPP3;Q04828	1.0399e-221	1.271	14	1.3475	12	IPI00291483;IPI00289524;IPI00029733;IPI00909541;IPI00005668;IPI00910990;IPI00514814;IPI00642560;IPI00909130;IPI00871915;IPI00843904;IPI00455167;IPI00745863;IPI00947007;IPI00887673	17-beta-hydroxysteroid dehydrogenase type 5;3-alpha-HSD type II, brain;3-alpha-hydroxysteroid dehydrogenase type 2;Aldo-keto reductase family 1 member C3;Chlordecone reductase homolog HAKRb;Dihydrodiol dehydrogenase 3;Dihydrodiol dehydrogenase type I;HA1753;Indanol dehydrogenase;Prostaglandin F synthase;Testosterone 17-beta-dehydrogenase 5;Trans-1,2-dihydrobenzene-1,2-diol dehydrogenase;Aldo-keto…	AKR1C3;DDH1;HSD17B5;KIAA0119;PGFS;hCG_19343;AKR1C4;CHDR;AKR1C1;DDH	Aldo-keto reductase family 1 member C3;Aldo-keto reductase family 1 member C4;Aldo-keto reductase family 1 member C1	P42330;B4DL37;Q2XPP3;P17516;Q04828	1.1569e-170	1.2453	9	1.4281	9	1.3878	1.25815	0.4728	0.331304
IPI00012069;IPI00619966;IPI00619898;IPI00910902	Azoreductase;DT-diaphorase;Menadione reductase;NAD(P)H dehydrogenase [quinone] 1;NAD(P)H:quinone oxidoreductase 1;Phylloquinone reductase;Quinone reductase 1;NAD(P)H menadione oxidoreductase 1, dioxin-inducible variant;cDNA FLJ60804, highly similar to NAD(P)H dehydrogenase (quinone) 1 (EC 1.6.5.2);cDNA, FLJ79145, highly similar to Homo sapiens NAD(P)H dehydrogenase, quinone 1 (NQO1);NAD(P)H dehyd…	DIA4;NMOR1;NQO1;hCG_28204	NAD(P)H dehydrogenase [quinone] 1;NAD(P)H dehydrogenase, quinone 1 isoform b;NQO1 protein (Fragment);cDNA FLJ50573, highly similar to Homo sapiens NAD(P)H dehydrogenase, quinone 1 (NQO1), transcript variant 3, mRNA	P15559;Q53G81;B4DQP5;B7ZAD1;B4DNM7;Q3B792;B4DLR8	1.8812e-54	1.1375	3	1.2798	3	IPI00012069;IPI00619966;IPI00619898;IPI00910902	Azoreductase;DT-diaphorase;Menadione reductase;NAD(P)H dehydrogenase [quinone] 1;NAD(P)H:quinone oxidoreductase 1;Phylloquinone reductase;Quinone reductase 1;NAD(P)H menadione oxidoreductase 1, dioxin-inducible variant;cDNA FLJ60804, highly similar to NAD(P)H dehydrogenase (quinone) 1 (EC 1.6.5.2);cDNA, FLJ79145, highly similar to Homo sapiens NAD(P)H dehydrogenase, quinone 1 (NQO1);NAD(P)H dehyd…	DIA4;NMOR1;NQO1;hCG_28204	NAD(P)H dehydrogenase [quinone] 1;NAD(P)H dehydrogenase, quinone 1 isoform b;NQO1 protein (Fragment);cDNA FLJ50573, highly similar to Homo sapiens NAD(P)H dehydrogenase, quinone 1 (NQO1), transcript variant 3, mRNA	P15559;Q53G81;B4DQP5;B7ZAD1;B4DNM7;Q3B792;B4DLR8	1.6941e-11	1.0649	2	1.4953	2	1.38755	1.1012	0.47254	0.139077
IPI00010740;IPI00216613	100 kDa DNA-pairing protein;DNA-binding p52/p100 complex, 100 kDa subunit;Polypyrimidine tract-binding protein-associated-splicing factor;Splicing factor, proline- and glutamine-rich;SFPQ protein;Splicing factor proline/glutamine-rich (Polypyrimidine tract binding protein associated)	PSF;SFPQ	Isoform Long of Splicing factor, proline- and glutamine-rich;Isoform Short of Splicing factor, proline- and glutamine-rich	P23246-1;P23246;Q6PIX2;Q86VG2;Q9BSV4;P23246-2	2.9779e-243	1.351	29	1.4584	28	IPI00010740;IPI00216613	100 kDa DNA-pairing protein;DNA-binding p52/p100 complex, 100 kDa subunit;Polypyrimidine tract-binding protein-associated-splicing factor;Splicing factor, proline- and glutamine-rich;SFPQ protein;Splicing factor proline/glutamine-rich (Polypyrimidine tract binding protein associated)	PSF;SFPQ	Isoform Long of Splicing factor, proline- and glutamine-rich;Isoform Short of Splicing factor, proline- and glutamine-rich	P23246-1;P23246;Q6PIX2;Q86VG2;Q9BSV4;P23246-2	3.1252e-173	1.1695	22	1.3135	12	1.38595	1.26025	0.470875	0.33371
IPI00003865;IPI00037070;IPI00939595;IPI00910870;IPI00007702;IPI00877807;IPI00844513;IPI00902596;IPI00880019	Heat shock 70 kDa protein 8;Heat shock cognate 71 kDa protein;cDNA FLJ77848;cDNA FLJ38781 fis, clone LIVER2000216, highly similar to HEAT SHOCK COGNATE 71 kDa PROTEIN;cDNA FLJ55485, highly similar to Heat shock cognate 71 kDa protein;Heat shock 70kDa protein 8 isoform 1 variant;Putative uncharacterized protein;HSPA8 protein;cDNA FLJ20564 fis, clone KAT12033;Uncharacterized bone marrow protein BM0…	HSC70;HSP73;HSPA10;HSPA8	Isoform 1 of Heat shock cognate 71 kDa protein;54 kDa protein;Isoform 2 of Heat shock cognate 71 kDa protein	P11142-1;P11142;A8K7Q2;B3KTV0;B4E1Q1;Q53GZ6;Q96BE0;Q96H53;Q96IS6;Q9NWW3;Q9NZ87;P11142-2;Q53HF2	0	1.0714	86	1.3361	62	IPI00003865;IPI00037070;IPI00939595;IPI00910870;IPI00007702;IPI00902596;IPI00877807;IPI00844513;IPI00880019	Heat shock 70 kDa protein 8;Heat shock cognate 71 kDa protein;cDNA FLJ77848;cDNA FLJ38781 fis, clone LIVER2000216, highly similar to HEAT SHOCK COGNATE 71 kDa PROTEIN;cDNA FLJ55485, highly similar to Heat shock cognate 71 kDa protein;Heat shock 70kDa protein 8 isoform 1 variant;Putative uncharacterized protein;HSPA8 protein;cDNA FLJ20564 fis, clone KAT12033;Uncharacterized bone marrow protein BM0…	HSC70;HSP73;HSPA10;HSPA8	Isoform 1 of Heat shock cognate 71 kDa protein;54 kDa protein;Isoform 2 of Heat shock cognate 71 kDa protein	P11142-1;P11142;A8K7Q2;B3KTV0;B4E1Q1;Q53GZ6;Q96BE0;Q96H53;Q96IS6;Q9NWW3;Q9NZ87;P11142-2;Q53HF2	0	1.0632	48	1.4354	22	1.38575	1.0673	0.470667	0.0939658
IPI00645948;IPI00419258;IPI00644653;IPI00872915;IPI00943040;IPI00418184;IPI00903004;IPI00643746;IPI00018755;IPI00742929;IPI00879051;IPI00886784;IPI00788220;IPI00737736;IPI00022796	High-mobility group box 1;High mobility group protein 1;High mobility group protein B1;cDNA FLJ56337, highly similar to High mobility group protein B1;High-mobility group box 1 variant;Similar to nonhistone chromosomal protein HMG-1 [Homo sapiens]; probable pseudogene; similar to P09429 (PID:g123369);cDNA FLJ32558 fis, clone SPLEN1000143, highly similar to High mobility group protein B1;High mobi…	HMGB1;RP11-550P23.1-002;HMG1;RP11-550P23.1-003;WUGSC:H_NH0244E06.1;RP11-550P23.1-005	High-mobility group box 1;High mobility group protein B1;cDNA FLJ56337, highly similar to High mobility group protein B1;19 kDa protein;18 kDa protein;Similar to nonhistone chromosomal protein HMG-1;cDNA FLJ32558 fis, clone SPLEN1000143, highly similar to	Q5T7C6;P09429;B7Z965;Q59GW1;Q5T7C4;Q75MM1;B3KQ05;Q5T7C0;Q9NYD7	1.3867e-144	1.3244	11	1.4029	10	IPI00645948;IPI00419258;IPI00644653;IPI00872915;IPI00943040;IPI00903004;IPI00018755;IPI00742929;IPI00879051;IPI00022796;IPI00886784;IPI00788220;IPI00737736;IPI00418184;IPI00643746	High-mobility group box 1;High mobility group protein 1;High mobility group protein B1;cDNA FLJ56337, highly similar to High mobility group protein B1;High-mobility group box 1 variant;cDNA FLJ32558 fis, clone SPLEN1000143, highly similar to High mobility group protein B1;Putative high mobility group protein 1-like 10	HMGB1;RP11-550P23.1-002;HMG1;RP11-550P23.1-003;HMG1L10;HMGB1L10	High-mobility group box 1;High mobility group protein B1;cDNA FLJ56337, highly similar to High mobility group protein B1;19 kDa protein;18 kDa protein;cDNA FLJ32558 fis, clone SPLEN1000143, highly similar to High mobility group protein B1;High mobility gro	Q5T7C6;P09429;B7Z965;Q59GW1;Q5T7C4;B3KQ05;Q9UGV6	3.2783e-103	1.3141	6	1.3197	8	1.3613	1.31925	0.444985	0.399718
IPI00290142;IPI00921944	CTP synthase 1;CTP synthetase 1;UTP--ammonia ligase 1;cDNA FLJ60075, highly similar to CTP synthase 1 (EC 6.3.4.2);cDNA FLJ59392, highly similar to CTP synthase 1 (EC 6.3.4.2);cDNA FLJ58563, highly similar to CTP synthase 1 (EC 6.3.4.2);cDNA FLJ54863, highly similar to CTP synthase 1 (EC 6.3.4.2)	CTPS	CTP synthase 1;cDNA FLJ54863, highly similar to CTP synthase 1	P17812;B4DMB5;B4DR64;B4E1E0;B7Z9C4	2.3869e-90	0.90053	10	1.1707	11	IPI00290142;IPI00921944	CTP synthase 1;CTP synthetase 1;UTP--ammonia ligase 1;cDNA FLJ60075, highly similar to CTP synthase 1 (EC 6.3.4.2);cDNA FLJ59392, highly similar to CTP synthase 1 (EC 6.3.4.2);cDNA FLJ58563, highly similar to CTP synthase 1 (EC 6.3.4.2)	CTPS	CTP synthase 1	P17812;B4DMB5;B4DR64;B4E1E0	2.359e-30	0.97495	3	1.5478	2	1.35925	0.93774	0.442811	-0.0927401
IPI00304596;IPI00922367;IPI00644848;IPI00645010;IPI00645966;IPI00847558;IPI00646520	54 kDa nuclear RNA- and DNA-binding protein;55 kDa nuclear protein;DNA-binding p52/p100 complex, 52 kDa subunit;NMT55;Non-POU domain-containing octamer-binding protein;p54(nrb);cDNA FLJ76817, highly similar to Homo sapiens non-POU domain containing, octamer-binding (NONO), mRNA;cDNA FLJ56109, highly similar to Non-POU domain-containing octamer-binding protein;Putative uncharacterized protein NONO	NONO;NRB54	Non-POU domain-containing octamer-binding protein;non-POU domain containing, octamer-binding isoform 2;Putative uncharacterized protein NONO;Putative uncharacterized protein NONO	Q15233;A8K525;B7Z4C2;C9JRA5;C9JYS8	2.2745e-275	1.2746	20	1.3848	18	IPI00304596;IPI00922367;IPI00644848;IPI00645966;IPI00645010;IPI00847558;IPI00646520	54 kDa nuclear RNA- and DNA-binding protein;55 kDa nuclear protein;DNA-binding p52/p100 complex, 52 kDa subunit;NMT55;Non-POU domain-containing octamer-binding protein;p54(nrb);cDNA FLJ76817, highly similar to Homo sapiens non-POU domain containing, octamer-binding (NONO), mRNA;cDNA FLJ56109, highly similar to Non-POU domain-containing octamer-binding protein;Putative uncharacterized protein NONO	NONO;NRB54	Non-POU domain-containing octamer-binding protein;non-POU domain containing, octamer-binding isoform 2;Putative uncharacterized protein NONO;Putative uncharacterized protein NONO	Q15233;A8K525;B7Z4C2;C9JRA5;C9IZL7	1.6121e-139	1.1946	13	1.3171	8	1.35095	1.2346	0.433974	0.304044
IPI00024919;IPI00374151	Antioxidant protein 1;HBC189;Peroxiredoxin III;Peroxiredoxin-3;Protein MER5 homolog;Thioredoxin-dependent peroxide reductase, mitochondrial;Peroxiredoxin 3 isoform a;Peroxiredoxin 3 isoform a variant;Humer	AOP1;PRDX3;mer5	Thioredoxin-dependent peroxide reductase, mitochondrial;peroxiredoxin 3 isoform b	P30048;A4UCS5;Q53HC2;Q14579	2.0758e-125	1.1868	12	1.365	9	IPI00024919;IPI00374151	Antioxidant protein 1;HBC189;Peroxiredoxin III;Peroxiredoxin-3;Protein MER5 homolog;Thioredoxin-dependent peroxide reductase, mitochondrial;Peroxiredoxin 3 isoform a;Peroxiredoxin 3 isoform a variant;Humer	AOP1;PRDX3;mer5	Thioredoxin-dependent peroxide reductase, mitochondrial;peroxiredoxin 3 isoform b	P30048;A4UCS5;Q53HC2;Q14579	1.6522e-38	1.1233	5	1.3366	5	1.3508	1.15505	0.433814	0.207955
IPI00022744;IPI00219994;IPI00910737;IPI00910298;IPI00219762	Cellular apoptosis susceptibility protein;Chromosome segregation 1-like protein;Exportin-2;Importin-alpha re-exporter;cDNA FLJ53202, highly similar to Exportin-2;Cellular apoptosis susceptibility protein variant 2;cDNA FLJ59343, highly similar to Exportin-2;cDNA FLJ59371, highly similar to Exportin-2;cDNA FLJ54022, highly similar to Exportin-2;cDNA FLJ56236, highly similar to Exportin-2	CAS;CSE1L;XPO2;CSE1L-2	Isoform 1 of Exportin-2;Isoform 3 of Exportin-2;cDNA FLJ54022, highly similar to Exportin-2;cDNA FLJ56236, highly similar to Exportin-2	P55060-1;P55060;B4DUC5;P55060-3;A3RLL6;B4DM67;B4DPS6;B4DM31;B4DS32	0	1.0382	90	1.3092	87	IPI00022744;IPI00219994;IPI00910737;IPI00910298;IPI00219762	Cellular apoptosis susceptibility protein;Chromosome segregation 1-like protein;Exportin-2;Importin-alpha re-exporter;cDNA FLJ53202, highly similar to Exportin-2;Cellular apoptosis susceptibility protein variant 2;cDNA FLJ59343, highly similar to Exportin-2;cDNA FLJ59371, highly similar to Exportin-2;cDNA FLJ54022, highly similar to Exportin-2;cDNA FLJ56236, highly similar to Exportin-2	CAS;CSE1L;XPO2;CSE1L-2	Isoform 1 of Exportin-2;Isoform 3 of Exportin-2;cDNA FLJ54022, highly similar to Exportin-2;cDNA FLJ56236, highly similar to Exportin-2	P55060-1;P55060;B4DUC5;P55060-3;A3RLL6;B4DM67;B4DPS6;B4DM31;B4DS32	0	1.0949	55	1.3899	47	1.34955	1.06655	0.432478	0.0929516
IPI00216008;IPI00853547;IPI00289800;IPI00884082;IPI00645745;IPI00642620	Glucose-6-phosphate 1-dehydrogenase;Glucose-6-phosphate dehydrogenase;Glucose-6-phosphate dehydrogenase variant	G6PD	Isoform Long of Glucose-6-phosphate 1-dehydrogenase;Isoform 3 of Glucose-6-phosphate 1-dehydrogenase;Isoform Short of Glucose-6-phosphate 1-dehydrogenase;Glucose-6-phosphate 1-dehydrogenase;37 kDa protein;Glucose-6-phosphate dehydrogenase	P11413-2;P11413;P11413-3;A8K8D9;P11413-1;Q0PHS4;Q2Q9B7;Q2Q9H2;Q2VF42;B4DYA7;Q0PHS1;A2IBT6;A7IZZ3;B6ZHS6;Q0PHS2;Q0PHS3;Q0PHS5;Q0PHS6	6.5879e-241	1.0762	21	1.2014	21	IPI00216008;IPI00853547;IPI00289800;IPI00884082;IPI00642620;IPI00645745	Glucose-6-phosphate 1-dehydrogenase;Glucose-6-phosphate dehydrogenase	G6PD	Isoform Long of Glucose-6-phosphate 1-dehydrogenase;Isoform 3 of Glucose-6-phosphate 1-dehydrogenase;Isoform Short of Glucose-6-phosphate 1-dehydrogenase;Glucose-6-phosphate 1-dehydrogenase	P11413-2;P11413;P11413-3;A8K8D9;P11413-1;Q0PHS4;Q2Q9B7;Q2Q9H2;Q2VF42;B4DYA7;Q0PHS1	1.479e-175	1.0765	16	1.4871	2	1.34425	1.07635	0.426801	0.106147
IPI00889534;IPI00011062;IPI00397498;IPI00926403;IPI00926199	Carbamoylphosphate synthetase I;Carbamoyl-phosphate synthase [ammonia], mitochondrial;Carbamoyl-phosphate synthetase I;cDNA FLJ75245, highly similar to Homo sapiens carbamoyl-phosphate synthetase 1, mitochondrial (CPS1), mRNA;CPS1 protein;Carbamoyl-phosphate synthetase 1, mitochondrial;Carbamoyl-phosphate synthetase 1, mitochondrial, isoform CRA_a;Putative uncharacterized protein CPS1;Carbamoyl-p…	CPS1;hCG_16718	carbamoyl-phosphate synthetase 1 isoform a precursor;Isoform 1 of Carbamoyl-phosphate synthase [ammonia], mitochondrial;Isoform 2 of Carbamoyl-phosphate synthase [ammonia], mitochondrial	Q5R206;Q5R208;Q5R210;P31327-1;P31327;A8K134;Q05CV6;Q53TL5;Q59HF8;Q5R207;Q5R209;Q5R211;P31327-2;B7ZAW0	0	1.0939	111	1.3111	115	IPI00889534;IPI00011062;IPI00397498;IPI00926403;IPI00926199	Carbamoylphosphate synthetase I;Carbamoyl-phosphate synthase [ammonia], mitochondrial;Carbamoyl-phosphate synthetase I;cDNA FLJ75245, highly similar to Homo sapiens carbamoyl-phosphate synthetase 1, mitochondrial (CPS1), mRNA;CPS1 protein;Carbamoyl-phosphate synthetase 1, mitochondrial;Carbamoyl-phosphate synthetase 1, mitochondrial, isoform CRA_a;Putative uncharacterized protein CPS1;Carbamoyl-p…	CPS1;hCG_16718	carbamoyl-phosphate synthetase 1 isoform a precursor;Isoform 1 of Carbamoyl-phosphate synthase [ammonia], mitochondrial;Isoform 2 of Carbamoyl-phosphate synthase [ammonia], mitochondrial	Q5R206;Q5R208;Q5R210;P31327-1;P31327;A8K134;Q05CV6;Q53TL5;Q59HF8;Q5R207;Q5R209;Q5R211;P31327-2;B7ZAW0	0	1.0696	60	1.3435	62	1.3273	1.08175	0.408494	0.113367
IPI00215911;IPI00792538	APEX nuclease;Apurinic-apyrimidinic endonuclease 1;DNA-(apurinic or apyrimidinic site) lyase;Protein REF-1;APEX nuclease (Multifunctional DNA repair enzyme) 1;APEX nuclease (Multifunctional DNA repair enzyme) 1, isoform CRA_a;cDNA FLJ76713, highly similar to Homo sapiens APEX nuclease (multifunctional DNA repair enzyme) 1 (APEX1), transcript variant 2, mRNA;Full-length cDNA clone CS0DI036YP02 of …	APE;APEX;APEX1;APX;HAP1;REF1;hCG_40473	DNA-(apurinic or apyrimidinic site) lyase	P27695;Q5TZP7	3.0895e-197	1.3377	15	1.2896	12	IPI00215911;IPI00792538	APEX nuclease;Apurinic-apyrimidinic endonuclease 1;DNA-(apurinic or apyrimidinic site) lyase;Protein REF-1;APEX nuclease (Multifunctional DNA repair enzyme) 1;APEX nuclease (Multifunctional DNA repair enzyme) 1, isoform CRA_a;cDNA FLJ76713, highly similar to Homo sapiens APEX nuclease (multifunctional DNA repair enzyme) 1 (APEX1), transcript variant 2, mRNA;Full-length cDNA clone CS0DI036YP02 of …	APE;APEX;APEX1;APX;HAP1;REF1;hCG_40473	DNA-(apurinic or apyrimidinic site) lyase	P27695;Q5TZP7	4.8924e-71	1.3528	7	1.3565	5	1.32305	1.34525	0.403868	0.427874
IPI00027175;IPI00414264;IPI00946099;IPI00925997	22 kDa protein;CP-22;Sorcin;V19;Putative uncharacterized protein SRI;cDNA FLJ60640, highly similar to Sorcin;cDNA FLJ54267, moderately similar to Sorcin	SRI	Sorcin;sorcin isoform b;Putative uncharacterized protein SRI;cDNA FLJ54267, moderately similar to Sorcin	P30626;A8MTH6;B4DKK2;C9J0K6;B4DHQ6	3.6232e-23	1.1514	2	1.2508	2	IPI00027175;IPI00414264;IPI00946099;IPI00925997;IPI00925579	22 kDa protein;CP-22;Sorcin;V19;Putative uncharacterized protein SRI;cDNA FLJ60640, highly similar to Sorcin	SRI	Sorcin;sorcin isoform b;Putative uncharacterized protein SRI	P30626;A8MTH6;B4DKK2;C9J0K6	1.0851e-44	1.1898	2	1.3902	2	1.3205	1.1706	0.401084	0.227248
IPI00217236;IPI00909626	TCP1-chaperonin cofactor A;Tubulin-folding cofactor A;Tubulin-specific chaperone A;cDNA, FLJ92496, Homo sapiens tubulin-specific chaperone a (TBCA), mRNA;TBCA protein;Tubulin folding cofactor A;Tubulin-specific chaperone a;cDNA FLJ57496, moderately similar to Tubulin-specific chaperone A	TBCA;hCG_2016016	Tubulin-specific chaperone A;cDNA FLJ57496, moderately similar to Tubulin-specific chaperone A	O75347;Q6FGD7;B4DT30	1.4737e-77	1.374	9	1.4133	4	IPI00217236;IPI00909626	TCP1-chaperonin cofactor A;Tubulin-folding cofactor A;Tubulin-specific chaperone A;cDNA, FLJ92496, Homo sapiens tubulin-specific chaperone a (TBCA), mRNA;TBCA protein;Tubulin folding cofactor A;Tubulin-specific chaperone a;cDNA FLJ57496, moderately similar to Tubulin-specific chaperone A	TBCA;hCG_2016016	Tubulin-specific chaperone A;cDNA FLJ57496, moderately similar to Tubulin-specific chaperone A	O75347;Q6FGD7;B4DT30	3.6566e-58	1.2279	5	1.2172	3	1.31525	1.30095	0.395337	0.379566
IPI00307162;IPI00291175;IPI00910496;IPI00909711;IPI00384973	Metavinculin;Vinculin;cDNA FLJ59659, highly similar to Vinculin;cDNA FLJ45031 fis, clone BRAWH3018548, highly similar to Vinculin	VCL;RP11-178G16.3-002	Isoform 2 of Vinculin;Isoform 1 of Vinculin	P18206-1;P18206;B4E3Q9;Q5JQ13;P18206-2;B3KXA2	3.8469e-258	1.0677	24	1.2088	21	IPI00307162;IPI00291175;IPI00910496;IPI00909711;IPI00384973	Metavinculin;Vinculin;cDNA FLJ59659, highly similar to Vinculin;cDNA FLJ45031 fis, clone BRAWH3018548, highly similar to Vinculin	VCL;RP11-178G16.3-002	Isoform 2 of Vinculin;Isoform 1 of Vinculin	P18206-1;P18206;B4E3Q9;Q5JQ13;P18206-2;B3KXA2	5.9358e-91	1.1552	8	1.3978	11	1.3033	1.11145	0.382169	0.152443
IPI00010157;IPI00916229;IPI00916889;IPI00909932;IPI00909877;IPI00021772	Methionine adenosyltransferase 2;Methionine adenosyltransferase II;S-adenosylmethionine synthase isoform type-2;S-adenosylmethionine synthetase	AMS2;MAT2A;MATA2;hCG_34602	S-adenosylmethionine synthetase isoform type-2;S-adenosylmethionine synthetase;Putative uncharacterized protein MAT2A	P31153;B4DEX8;B4DN45;B8ZZN5	3.8279e-110	1.069	11	1.2836	9	IPI00010157;IPI00916229;IPI00916889;IPI00909932;IPI00909877	Methionine adenosyltransferase 2;Methionine adenosyltransferase II;S-adenosylmethionine synthase isoform type-2;S-adenosylmethionine synthetase	AMS2;MAT2A;MATA2;hCG_34602	S-adenosylmethionine synthetase isoform type-2;S-adenosylmethionine synthetase	P31153;B4DEX8;B4DN45	3.9004e-36	1.125	3	1.3113	3	1.29745	1.097	0.375679	0.133564
IPI00395627;IPI00552308;IPI00940004;IPI00894008;IPI00410678;IPI00893250	Calcyclin-binding protein;S100A6-binding protein;Siah-interacting protein;Calcyclin binding protein;Calcyclin binding protein, isoform CRA_a;cDNA, FLJ93790, Homo sapiens Siah-interacting protein (SIP), mRNA;Growth-inhibiting gene 5 protein;cDNA FLJ36106 fis, clone TESTI2021531, highly similar to Calcyclin-binding protein	CACYBP;PNAS-107;S100A6BP;SIP;hCG_2024873;RP1-102G20.6-001;RP1-102G20.6-002	Isoform 1 of Calcyclin-binding protein;cDNA FLJ36106 fis, clone TESTI2021531, highly similar to Calcyclin-binding protein;23 kDa protein	Q9HB71-1;Q9HB71;Q5R371;Q6NVY0;B3KSF1;Q5R370	1.0214e-94	1.0696	9	1.3101	7	IPI00395627;IPI00552308;IPI00940004;IPI00894008;IPI00410678;IPI00893250	Calcyclin-binding protein;S100A6-binding protein;Siah-interacting protein;Calcyclin binding protein;Calcyclin binding protein, isoform CRA_a;cDNA, FLJ93790, Homo sapiens Siah-interacting protein (SIP), mRNA;Growth-inhibiting gene 5 protein;cDNA FLJ36106 fis, clone TESTI2021531, highly similar to Calcyclin-binding protein;cDNA FLJ57914, moderately similar to Calcyclin-binding protein	CACYBP;PNAS-107;S100A6BP;SIP;hCG_2024873;RP1-102G20.6-001;RP1-102G20.6-002	Isoform 1 of Calcyclin-binding protein;cDNA FLJ36106 fis, clone TESTI2021531, highly similar to Calcyclin-binding protein;23 kDa protein;cDNA FLJ57914, moderately similar to Calcyclin-binding protein	Q9HB71-1;Q9HB71;Q5R371;Q6NVY0;B3KSF1;Q5R370;B4DFD3	1.7114e-43	1.0781	2	1.2838	4	1.29695	1.07385	0.375123	0.102792
IPI00929344;IPI00004534	cDNA FLJ77779, highly similar to Homo sapiens phosphoribosylformylglycinamidine synthase (FGAR amidotransferase) (PFAS), mRNA;Phosphoribosylformylglycinamidine synthase (FGAR amidotransferase), isoform CRA_b;cDNA FLJ75059, highly similar to Homo sapiens phosphoribosylformylglycinamidine synthase (FGAR amidotransferase) (PFAS), mRNA;cDNA FLJ61288, highly similar to Phosphoribosylformylglycinamidin…	hCG_31283;PFAS;KIAA0361	phosphoribosylformylglycinamidine synthase;Phosphoribosylformylglycinamidine synthase	A8K8N7;A8K9T9;B4DJ26;Q6P4B4;Q9BR56;O15067	5.9319e-250	1.0509	21	1.1958	24	IPI00929344;IPI00004534	cDNA FLJ77779, highly similar to Homo sapiens phosphoribosylformylglycinamidine synthase (FGAR amidotransferase) (PFAS), mRNA;Phosphoribosylformylglycinamidine synthase (FGAR amidotransferase), isoform CRA_b;cDNA FLJ75059, highly similar to Homo sapiens phosphoribosylformylglycinamidine synthase (FGAR amidotransferase) (PFAS), mRNA;cDNA FLJ61288, highly similar to Phosphoribosylformylglycinamidin…	hCG_31283;PFAS;KIAA0361	phosphoribosylformylglycinamidine synthase;Phosphoribosylformylglycinamidine synthase	A8K8N7;A8K9T9;B4DJ26;Q6P4B4;Q9BR56;O15067	9.2894e-54	1.0591	5	1.3955	8	1.29565	1.055	0.373676	0.077243
IPI00009104;IPI00909925	48 kDa TATA box-binding protein-interacting protein;51 kDa erythrocyte cytosolic protein;INO80 complex subunit J;Repressing pontin 52;RuvB-like 2;TIP49b;TIP60-associated protein 54-beta;cDNA FLJ14856 fis, clone PLACE1001054, highly similar to RuvB-like 2 (EC 3.6.1.-);RuvB-like 2 (E. coli), isoform CRA_d;cDNA FLJ32936 fis, clone TESTI2007533, highly similar to RuvB-like 2 (EC 3.6.1.-);RuvB-like 2 …	CGI-46;INO80J;RUVBL2;TIP48;TIP49B;hCG_16214	RuvB-like 2;cDNA FLJ56743, highly similar to RuvB-like 2	Q9Y230;B3KNL2;B3KQ59;B4DW30	1.4298e-52	1.1098	7	1.1328	7	IPI00009104;IPI00909925	48 kDa TATA box-binding protein-interacting protein;51 kDa erythrocyte cytosolic protein;INO80 complex subunit J;Repressing pontin 52;RuvB-like 2;TIP49b;TIP60-associated protein 54-beta;cDNA FLJ14856 fis, clone PLACE1001054, highly similar to RuvB-like 2 (EC 3.6.1.-);RuvB-like 2 (E. coli), isoform CRA_d;cDNA FLJ32936 fis, clone TESTI2007533, highly similar to RuvB-like 2 (EC 3.6.1.-);RuvB-like 2 …	CGI-46;INO80J;RUVBL2;TIP48;TIP49B;hCG_16214	RuvB-like 2;cDNA FLJ56743, highly similar to RuvB-like 2	Q9Y230;B3KNL2;B3KQ59;B4DW30	8.5262e-25	1.0256	4	1.4503	2	1.29155	1.0677	0.369103	0.0945063
IPI00015018;IPI00643288;IPI00878867	Inorganic pyrophosphatase;Pyrophosphate phospho-hydrolase;Pyrophosphatase (Inorganic) 1	IOPPP;PP;PPA1;RP11-367H5.1-004	Inorganic pyrophosphatase;Pyrophosphatase (Inorganic) 1	Q15181;Q5SQT6	3.648e-225	1.1005	19	1.2723	16	IPI00015018;IPI00643288;IPI00470502;IPI00301109;IPI00654717;IPI00470503;IPI00878867;IPI00910509	Inorganic pyrophosphatase;Pyrophosphate phospho-hydrolase;Pyrophosphatase (Inorganic) 1	IOPPP;PP;PPA1;RP11-367H5.1-004	Inorganic pyrophosphatase;Pyrophosphatase (Inorganic) 1	Q15181;Q5SQT6	9.4819e-61	1.0574	10	1.3067	4	1.2895	1.07895	0.366812	0.109628
IPI00260715;IPI00221354;IPI00941083;IPI00645208;IPI00909890;IPI00428056;IPI00854677	75 kDa DNA-pairing protein;Oncogene FUS;Oncogene TLS;POMp75;RNA-binding protein FUS;Translocated in liposarcoma protein;Fus-like protein;cDNA FLJ58049, highly similar to RNA-binding protein FUS;BBF2H7/FUS protein;Putative uncharacterized protein FUS	FUS;TLS	Fus-like protein (Fragment);Isoform Short of RNA-binding protein FUS;53 kDa protein;53 kDa protein;cDNA FLJ58049, highly similar to RNA-binding protein FUS;BBF2H7/FUS protein (Fragment);Putative uncharacterized protein FUS	P35637-1;P35637;Q13344;P35637-2;B4DR70;Q70T18;A6NMX6	1.1885e-122	1.3237	9	1.339	6	IPI00260715;IPI00221354;IPI00941083;IPI00645208;IPI00909890;IPI00428056;IPI00854677	75 kDa DNA-pairing protein;Oncogene FUS;Oncogene TLS;POMp75;RNA-binding protein FUS;Translocated in liposarcoma protein;Fus-like protein;cDNA FLJ58049, highly similar to RNA-binding protein FUS;BBF2H7/FUS protein;Putative uncharacterized protein FUS	FUS;TLS	Fus-like protein (Fragment);Isoform Short of RNA-binding protein FUS;53 kDa protein;53 kDa protein;cDNA FLJ58049, highly similar to RNA-binding protein FUS;BBF2H7/FUS protein (Fragment);Putative uncharacterized protein FUS	P35637-1;P35637;Q13344;P35637-2;B4DR70;Q70T18;A6NMX6	1.4643e-68	1.2519	7	1.2386	3	1.2888	1.2878	0.366028	0.364909
IPI00413641;IPI00556258;IPI00926520;IPI00455023;IPI00942692;IPI00925567	Aldehyde reductase;Aldo-keto reductase family 1 member B1;Aldose reductase;Aldo-keto reductase family 1, member B1 variant	AKR1B1;ALDR1	Aldose reductase;Aldo-keto reductase family 1, member B1 variant	P15121;Q59EL5	5.6106e-179	1.1448	19	1.3166	12	IPI00413641;IPI00556258;IPI00926520;IPI00455023;IPI00942692;IPI00925567;IPI00647702	Aldehyde reductase;Aldo-keto reductase family 1 member B1;Aldose reductase;Aldo-keto reductase family 1, member B1 variant	AKR1B1;ALDR1	Aldose reductase;Aldo-keto reductase family 1, member B1 variant	P15121;Q59EL5	3.1789e-94	1.2241	11	1.2541	7	1.28535	1.18445	0.362161	0.244217
IPI00010720;IPI00940257;IPI00909956	CCT-epsilon;T-complex protein 1 subunit epsilon;cDNA FLJ78433, highly similar to Homo sapiens chaperonin containing TCP1, subunit 5 (epsilon) (CCT5), mRNA;cDNA FLJ50442, highly similar to T-complex protein 1 subunit epsilon;cDNA FLJ51711, highly similar to T-complex protein 1 subunit epsilon;cDNA FLJ58784, highly similar to T-complex protein 1 subunit epsilon;cDNA FLJ54333, highly similar to T-co…	CCT5;CCTE;KIAA0098	T-complex protein 1 subunit epsilon;cDNA FLJ52361, highly similar to T-complex protein 1 subunit epsilon	P48643;A8K2X8;B4DDU6;B4DE30;B4DX08;B4DXI1;B4DZT5;B7ZAR1;Q9BU08;B4DYC8;B4DYD8;Q96GI1;Q9HB74	2.5327e-291	1.0753	30	1.1175	28	IPI00010720;IPI00940257;IPI00909956	CCT-epsilon;T-complex protein 1 subunit epsilon;cDNA FLJ78433, highly similar to Homo sapiens chaperonin containing TCP1, subunit 5 (epsilon) (CCT5), mRNA;cDNA FLJ50442, highly similar to T-complex protein 1 subunit epsilon;cDNA FLJ51711, highly similar to T-complex protein 1 subunit epsilon;cDNA FLJ58784, highly similar to T-complex protein 1 subunit epsilon;cDNA FLJ54333, highly similar to T-co…	CCT5;CCTE;KIAA0098	T-complex protein 1 subunit epsilon;cDNA FLJ52361, highly similar to T-complex protein 1 subunit epsilon	P48643;A8K2X8;B4DDU6;B4DE30;B4DX08;B4DXI1;B4DZT5;B7ZAR1;Q9BU08;B4DYC8;B4DYD8;Q96GI1;Q9HB74	1.2866e-171	1.0932	19	1.4467	5	1.2821	1.08425	0.358509	0.116697
IPI00011200;IPI00642548	D-3-phosphoglycerate dehydrogenase;cDNA FLJ35987 fis, clone TESTI2014269, highly similar to D-3-phosphoglycerate dehydrogenase (EC 1.1.1.95);Phosphoglycerate dehydrogenase;PHGDH protein;3-phosphoglycerate dehydrogenase	PGDH3;PHGDH;RP4-683H9.1-002	D-3-phosphoglycerate dehydrogenase;Phosphoglycerate dehydrogenase	O43175;B3KSC3;Q5SZU1;Q8N5M8;Q96RV5;Q96RV6;Q96RV7;Q96RV8;Q96RV9;Q9UMY2;Q9UMY3	0	1.0562	17	1.1886	17	IPI00011200;IPI00642548	D-3-phosphoglycerate dehydrogenase;cDNA FLJ35987 fis, clone TESTI2014269, highly similar to D-3-phosphoglycerate dehydrogenase (EC 1.1.1.95);Phosphoglycerate dehydrogenase;PHGDH protein;3-phosphoglycerate dehydrogenase	PGDH3;PHGDH;RP4-683H9.1-002	D-3-phosphoglycerate dehydrogenase;Phosphoglycerate dehydrogenase	O43175;B3KSC3;Q5SZU1;Q8N5M8;Q96RV5;Q96RV6;Q96RV7;Q96RV8;Q96RV9;Q9UMY2;Q9UMY3	5.4985e-116	1.0346	9	1.3714	2	1.28	1.0454	0.356144	0.0640551
IPI00884896;IPI00885213;IPI00783641;IPI00847482;IPI00871867;IPI00554786;IPI00220566;IPI00853628;IPI00157820;IPI00853011;IPI00883598;IPI00446645	Gene associated with retinoic and interferon-induced mortality 12 protein;KM-102-derived reductase-like factor;Thioredoxin reductase 1, cytoplasmic;Thioredoxin reductase TR1;cDNA FLJ56205, highly similar to Thioredoxin reductase 1, cytoplasmic (EC 1.8.1.9);Thioredoxin reductase 1;cDNA FLJ46672 fis, clone TRACH3009008, highly similar to Thioredoxin reductase (EC 1.6.4.5);cDNA FLJ56075, highly simi…	GRIM12;KDRF;TXNRD1;hCG_1812757	Isoform 1 of Thioredoxin reductase 1, cytoplasmic;Isoform 6 of Thioredoxin reductase 1, cytoplasmic;Isoform 3 of Thioredoxin reductase 1, cytoplasmic;Isoform 4 of Thioredoxin reductase 1, cytoplasmic;Isoform 2 of Thioredoxin reductase 1, cytoplasmic;Isofor	Q16881-1;Q16881;B7Z904;Q16881-6;Q16881-3;Q6ZR44;Q16881-4;B7Z2S5;Q16881-2;Q16881-5;B2R5P6;B7Z1F4;B7Z3Y8	0	1.0443	23	1.2147	18	IPI00884896;IPI00885213;IPI00783641;IPI00847482;IPI00871867;IPI00554786	Gene associated with retinoic and interferon-induced mortality 12 protein;KM-102-derived reductase-like factor;Thioredoxin reductase 1, cytoplasmic;Thioredoxin reductase TR1;cDNA FLJ56205, highly similar to Thioredoxin reductase 1, cytoplasmic (EC 1.8.1.9);Thioredoxin reductase 1;cDNA FLJ46672 fis, clone TRACH3009008, highly similar to Thioredoxin reductase (EC 1.6.4.5);cDNA FLJ56075, highly simi…	GRIM12;KDRF;TXNRD1;hCG_1812757	Isoform 1 of Thioredoxin reductase 1, cytoplasmic;Isoform 6 of Thioredoxin reductase 1, cytoplasmic;Isoform 3 of Thioredoxin reductase 1, cytoplasmic;Isoform 4 of Thioredoxin reductase 1, cytoplasmic;Isoform 2 of Thioredoxin reductase 1, cytoplasmic;Isofor	Q16881-1;Q16881;B7Z904;Q16881-6;Q16881-3;Q6ZR44;Q16881-4;B7Z2S5;Q16881-2;Q16881-5;B2R5P6;B7Z1F4;B7Z3Y8	6.7698e-93	1.1156	8	1.3453	5	1.28	1.07995	0.356144	0.110965
IPI00025512;IPI00924436;IPI00909453	28 kDa heat shock protein;Estrogen-regulated 24 kDa protein;Heat shock 27 kDa protein;Heat shock protein beta-1;Stress-responsive protein 27;cDNA FLJ52243, highly similar to Heat-shock protein beta-1;Putative uncharacterized protein HSPB1	HSP27;HSP28;HSPB1	Heat shock protein beta-1;Putative uncharacterized protein HSPB1;cDNA FLJ52243, highly similar to Heat-shock protein beta-1	P04792;C9JLY6;B4DL87;C9J3N8	2.1418e-221	1.0866	25	1.2304	14	IPI00025512;IPI00924436;IPI00909453	28 kDa heat shock protein;Estrogen-regulated 24 kDa protein;Heat shock 27 kDa protein;Heat shock protein beta-1;Stress-responsive protein 27;cDNA FLJ52243, highly similar to Heat-shock protein beta-1;Putative uncharacterized protein HSPB1	HSP27;HSP28;HSPB1	Heat shock protein beta-1;Putative uncharacterized protein HSPB1;cDNA FLJ52243, highly similar to Heat-shock protein beta-1	P04792;C9JLY6;B4DL87;C9J3N8	6.8706e-110	1.1581	9	1.3251	16	1.27775	1.12235	0.353606	0.166523
IPI00642211;IPI00642164	Aminopeptidase B;Arginine aminopeptidase;Arginyl aminopeptidase	APB;RNPEP	Aminopeptidase B	Q9H4A4;Q7RU04	5.9709e-243	1.2599	3	1.1907	2	IPI00642211;IPI00647859;IPI00642164	Aminopeptidase B;Arginine aminopeptidase;Arginyl aminopeptidase;Putative uncharacterized protein RNPEP	APB;RNPEP	Aminopeptidase B;Putative uncharacterized protein RNPEP	Q9H4A4;Q7RU04;C9JMZ3	2.0655e-108	1.0234	9	1.3644	5	1.27755	1.14165	0.35338	0.19112
IPI00465248;IPI00759806;IPI00216171;IPI00791564;IPI00792715;IPI00909595;IPI00790892	2-phospho-D-glycerate hydro-lyase;Alpha-enolase;C-myc promoter-binding protein;Enolase 1;MBP-1;MPB-1;Non-neural enolase;Phosphopyruvate hydratase;Plasminogen-binding protein;Enolase	ENO1;ENO1L1;MBPB1;MPB1	Isoform alpha-enolase of Alpha-enolase;Isoform MBP-1 of Alpha-enolase	P06733-1;P06733;A4QMW8;A4UCS8;Q96GV1;Q9BT62;P06733-2	0	1.1447	99	1.2845	92	IPI00465248;IPI00759806;IPI00218474;IPI00909949;IPI00942494;IPI00216171;IPI00791564;IPI00792715;IPI00909595;IPI00790892	2-phospho-D-glycerate hydro-lyase;Alpha-enolase;C-myc promoter-binding protein;Enolase 1;MBP-1;MPB-1;Non-neural enolase;Phosphopyruvate hydratase;Plasminogen-binding protein;Enolase	ENO1;ENO1L1;MBPB1;MPB1	Isoform alpha-enolase of Alpha-enolase;Isoform MBP-1 of Alpha-enolase	P06733-1;P06733;A4QMW8;A4UCS8;Q96GV1;Q9BT62;P06733-2	0	1.1064	73	1.2655	65	1.275	1.12555	0.350497	0.17063
IPI00147874;IPI00514997;IPI00514469;IPI00000567	N-acetylneuraminate synthase;N-acetylneuraminate-9-phosphate synthase;N-acetylneuraminic acid phosphate synthase;N-acetylneuraminic acid synthase;Sialic acid synthase	NANS;SAS;RP11-404F11.3-002;RP11-404F11.3-006	Sialic acid synthase;N-acetylneuraminic acid synthase;N-acetylneuraminic acid synthase	Q9NR45;Q5TBR0;Q5TBR1	1.5606e-77	1.1149	5	1.2387	4	IPI00147874;IPI00514997;IPI00514469	N-acetylneuraminate synthase;N-acetylneuraminate-9-phosphate synthase;N-acetylneuraminic acid phosphate synthase;N-acetylneuraminic acid synthase;Sialic acid synthase	NANS;SAS;RP11-404F11.3-002;RP11-404F11.3-006	Sialic acid synthase;N-acetylneuraminic acid synthase;N-acetylneuraminic acid synthase	Q9NR45;Q5TBR0;Q5TBR1	1.2024e-15	1.2056	2	1.3086	3	1.27365	1.16025	0.348969	0.214436
IPI00179473;IPI00784104;IPI00908710;IPI00013676;IPI00878713;IPI00879205	EBI3-associated protein of 60 kDa;Phosphotyrosine-independent ligand for the Lck SH2 domain of 62 kDa;Sequestosome-1;Ubiquitin-binding protein p62;cDNA FLJ52854, highly similar to Sequestosome-1	ORCA;OSIL;SQSTM1	Isoform 1 of Sequestosome-1;Isoform 2 of Sequestosome-1;cDNA FLJ52854, highly similar to Sequestosome-1	Q13501-1;Q13501;Q13501-2;B4E3V2	0	1.1735	25	1.2032	20	IPI00179473;IPI00784104;IPI00908710;IPI00013676;IPI00878713;IPI00879205	EBI3-associated protein of 60 kDa;Phosphotyrosine-independent ligand for the Lck SH2 domain of 62 kDa;Sequestosome-1;Ubiquitin-binding protein p62;cDNA FLJ52854, highly similar to Sequestosome-1	ORCA;OSIL;SQSTM1	Isoform 1 of Sequestosome-1;Isoform 2 of Sequestosome-1;cDNA FLJ52854, highly similar to Sequestosome-1	Q13501-1;Q13501;Q13501-2;B4E3V2	2.6488e-219	1.116	17	1.3393	10	1.27125	1.14475	0.346248	0.195033
IPI00021700	Cyclin;Proliferating cell nuclear antigen	PCNA	Proliferating cell nuclear antigen	P12004;B4DUA2;Q6FHF5;Q6FI35;Q7Z6A1;Q7Z6A2;Q7Z6A3	0	1.0552	36	1.2311	27	IPI00021700	Cyclin;Proliferating cell nuclear antigen	PCNA	Proliferating cell nuclear antigen	P12004;B4DUA2;Q6FHF5;Q6FI35;Q7Z6A1;Q7Z6A2;Q7Z6A3	0	1.0431	28	1.299	21	1.26505	1.04915	0.339194	0.069221
IPI00027497;IPI00908881;IPI00910781;CON__Q3ZBD7;IPI00556013	Autocrine motility factor;Glucose-6-phosphate isomerase;Neuroleukin;Phosphoglucose isomerase;Phosphohexose isomerase;Sperm antigen 36	GPI	Glucose-6-phosphate isomerase;Glucose-6-phosphate isomerase;Glucose-6-phosphate isomerase	P06744;B4DVJ0;B4DE36;B4DG39	0	1.0227	26	1.1595	16	IPI00027497;IPI00908881;IPI00910781;CON__Q3ZBD7;IPI00556013	Autocrine motility factor;Glucose-6-phosphate isomerase;Neuroleukin;Phosphoglucose isomerase;Phosphohexose isomerase;Sperm antigen 36	GPI	Glucose-6-phosphate isomerase;Glucose-6-phosphate isomerase;Glucose-6-phosphate isomerase	P06744;B4DVJ0;B4DE36;B4DG39	1.8045e-292	0.97381	16	1.3615	6	1.2605	0.998255	0.333996	-0.0025197
IPI00013894;IPI00479946;IPI00908463	Hsc70/Hsp90-organizing protein;Renal carcinoma antigen NY-REN-11;Stress-induced-phosphoprotein 1;Transformation-sensitive protein IEF SSP 3521;cDNA FLJ76863, highly similar to Homo sapiens stress-induced-phosphoprotein 1 (Hsp70/Hsp90-organizing protein) (STIP1), mRNA;STIP1 protein;cDNA FLJ54451, highly similar to Stress-induced-phosphoprotein 1	STIP1	Stress-induced-phosphoprotein 1;STIP1 protein;cDNA FLJ54451, highly similar to Stress-induced-phosphoprotein 1	P31948;A8K690;Q3ZCU9;B4DM70	7.7976e-245	1.0945	31	1.2815	24	IPI00013894;IPI00479946;IPI00908463	Hsc70/Hsp90-organizing protein;Renal carcinoma antigen NY-REN-11;Stress-induced-phosphoprotein 1;Transformation-sensitive protein IEF SSP 3521;cDNA FLJ76863, highly similar to Homo sapiens stress-induced-phosphoprotein 1 (Hsp70/Hsp90-organizing protein) (STIP1), mRNA;STIP1 protein;cDNA FLJ54451, highly similar to Stress-induced-phosphoprotein 1	STIP1	Stress-induced-phosphoprotein 1;STIP1 protein;cDNA FLJ54451, highly similar to Stress-induced-phosphoprotein 1	P31948;A8K690;Q3ZCU9;B4DM70	4.901e-296	1.114	31	1.228	8	1.25475	1.10425	0.3274	0.143067
IPI00914566;IPI00914971;IPI00382869;IPI00902799;IPI00455004	Dimethylallyltranstransferase;Farnesyl diphosphate synthase;Farnesyl pyrophosphate synthase;Geranyltranstransferase	FDPS;FPS;KIAA1293	Farnesyl pyrophosphate synthetase;farnesyl diphosphate synthase isoform b	P14324	1.0146e-22	1.1314	12	1.2686	8	IPI00914566;IPI00914971;IPI00382869;IPI00902799	Dimethylallyltranstransferase;Farnesyl diphosphate synthase;Farnesyl pyrophosphate synthase;Geranyltranstransferase	FDPS;FPS;KIAA1293	Farnesyl pyrophosphate synthetase;farnesyl diphosphate synthase isoform b	P14324	8.8603e-06	1.1524	2	1.2367	3	1.25265	1.1419	0.324983	0.191436
IPI00026215	DNase IV;Flap endonuclease 1;Flap structure-specific endonuclease 1;Maturation factor 1;cDNA FLJ51365, highly similar to Flap endonuclease 1 (EC 3.1.-.-);cDNA, FLJ93171, Homo sapiens flap structure-specific endonuclease 1 (FEN1), mRNA;FEN1 protein	FEN1;RAD2;hCG_40848	Flap endonuclease 1	P39748;B4DWZ4;Q6FHX6	1.0976e-240	1.2877	10	1.2225	9	IPI00026215;CON__ENSEMBL:ENSBTAP00000007350;CON__P01030	DNase IV;Flap endonuclease 1;Flap structure-specific endonuclease 1;Maturation factor 1;cDNA FLJ51365, highly similar to Flap endonuclease 1 (EC 3.1.-.-);cDNA, FLJ93171, Homo sapiens flap structure-specific endonuclease 1 (FEN1), mRNA;FEN1 protein	FEN1;RAD2;hCG_40848	Flap endonuclease 1	P39748;B4DWZ4;Q6FHX6	7.8624e-152	1.154	8	1.2773	6	1.2499	1.22085	0.321813	0.287886
IPI00442073;IPI00921301	Cysteine and glycine-rich protein 1;Cysteine-rich protein 1;cDNA FLJ77815, highly similar to Homo sapiens cysteine and glycine-rich protein 1 (CSRP1), mRNA;cDNA FLJ16406 fis, clone UTERU2026142, highly similar to Cysteine and glycine-rich protein 1;cDNA FLJ61189, highly similar to Cysteine and glycine-rich protein 1;cDNA FLJ75177, highly similar to Homo sapiens cysteine and glycine-rich protein 1…	CSRP;CSRP1;CYRP;hCG_17679;DKFZp686M148;DKFZp686P2249	Cysteine and glycine-rich protein 1;cysteine and glycine-rich protein 1 isoform 2	P21291;A8K268;B3KVC9;B4DY28;Q5U0J2;Q6AI18;Q6AWD1;Q6ZMS3;Q9BTA4;B4E2T4;Q59EQ5	1.9475e-84	1.1314	6	1.1661	5	IPI00442073;IPI00921301	Cysteine and glycine-rich protein 1;Cysteine-rich protein 1;cDNA FLJ77815, highly similar to Homo sapiens cysteine and glycine-rich protein 1 (CSRP1), mRNA;cDNA FLJ16406 fis, clone UTERU2026142, highly similar to Cysteine and glycine-rich protein 1;cDNA FLJ61189, highly similar to Cysteine and glycine-rich protein 1;cDNA FLJ75177, highly similar to Homo sapiens cysteine and glycine-rich protein 1…	CSRP;CSRP1;CYRP;hCG_17679;DKFZp686M148;DKFZp686P2249	Cysteine and glycine-rich protein 1;cysteine and glycine-rich protein 1 isoform 2	P21291;A8K268;B3KVC9;B4DY28;Q5U0J2;Q6AI18;Q6AWD1;Q6ZMS3;Q9BTA4;B4E2T4;Q59EQ5	2.0543e-40	1.0506	6	1.3297	5	1.2479	1.091	0.319502	0.125651
IPI00027983	Cytidine aminohydrolase;Cytidine deaminase;Small cytidine deaminase	CDA;CDD	Cytidine deaminase	P32320;Q6GV32;Q71UE9	5.4111e-160	0.97607	4	1.2932	4	IPI00027983	Cytidine aminohydrolase;Cytidine deaminase;Small cytidine deaminase	CDA;CDD	Cytidine deaminase	P32320;Q6GV32;Q71UE9	1.9513e-135	1.0962	4	1.1989	2	1.24605	1.03614	0.317362	0.051212
IPI00438229;IPI00438230	KRAB-associated protein 1;KRAB-interacting protein 1;Nuclear corepressor KAP-1;RING finger protein 96;Transcription intermediary factor 1-beta;Tripartite motif-containing protein 28;cDNA, FLJ94025, highly similar to Homo sapiens tripartite motif-containing 28 (TRIM28), mRNA	KAP1;RNF96;TIF1B;TRIM28	Isoform 1 of Transcription intermediary factor 1-beta;Isoform 2 of Transcription intermediary factor 1-beta	Q13263-1;Q13263;B2R8R5;Q13263-2	6.546e-245	1.1949	28	1.1971	18	IPI00438229;IPI00438230	KRAB-associated protein 1;KRAB-interacting protein 1;Nuclear corepressor KAP-1;RING finger protein 96;Transcription intermediary factor 1-beta;Tripartite motif-containing protein 28;cDNA, FLJ94025, highly similar to Homo sapiens tripartite motif-containing 28 (TRIM28), mRNA	KAP1;RNF96;TIF1B;TRIM28	Isoform 1 of Transcription intermediary factor 1-beta;Isoform 2 of Transcription intermediary factor 1-beta	Q13263-1;Q13263;B2R8R5;Q13263-2	1.0028e-202	1.249	13	1.288	16	1.24255	1.22195	0.313304	0.289185
IPI00747810;IPI00163187;IPI00894286;IPI00894471;IPI00893542	FSCN1 protein;55 kDa actin-bundling protein;Fascin;p55;Singed-like protein;cDNA FLJ37935 fis, clone CTONG2005290, highly similar to FASCIN;cDNA FLJ38511 fis, clone HCHON2000417, highly similar to FASCIN	FSCN1;FAN1;HSN;SNL	FSCN1 protein (Fragment);Fascin	Q96IH1;Q16658;B3KTA3;B3KTM9	2.4859e-200	1.0676	10	1.1685	9	IPI00747810;IPI00163187	FSCN1 protein;55 kDa actin-bundling protein;Fascin;p55;Singed-like protein;cDNA FLJ37935 fis, clone CTONG2005290, highly similar to FASCIN;cDNA FLJ38511 fis, clone HCHON2000417, highly similar to FASCIN	FSCN1;FAN1;HSN;SNL	FSCN1 protein (Fragment);Fascin	Q96IH1;Q16658;B3KTA3;B3KTM9	2.1877e-138	1.0607	6	1.3099	3	1.2392	1.06415	0.309409	0.0897015
IPI00219446;IPI00795288;IPI00908746;IPI00795701;IPI00794584	HCNPpp;Hippocampal cholinergic neurostimulating peptide;Neuropolypeptide h3;Phosphatidylethanolamine-binding protein 1;Prostatic-binding protein;Raf kinase inhibitor protein;cDNA FLJ51535, highly similar to Phosphatidylethanolamine-binding protein 1	PBP;PEBP;PEBP1	Phosphatidylethanolamine-binding protein 1;22 kDa protein;cDNA FLJ51535, highly similar to Phosphatidylethanolamine-binding protein 1	P30086;B4DRT4	0	1.0995	16	1.314	13	IPI00219446;IPI00795288;IPI00908746;IPI00795701;IPI00794584	HCNPpp;Hippocampal cholinergic neurostimulating peptide;Neuropolypeptide h3;Phosphatidylethanolamine-binding protein 1;Prostatic-binding protein;Raf kinase inhibitor protein;cDNA FLJ51535, highly similar to Phosphatidylethanolamine-binding protein 1	PBP;PEBP;PEBP1	Phosphatidylethanolamine-binding protein 1;22 kDa protein;cDNA FLJ51535, highly similar to Phosphatidylethanolamine-binding protein 1	P30086;B4DRT4	3.8911e-268	1.105	14	1.16	12	1.237	1.10225	0.306846	0.140451
IPI00479186;IPI00941899;IPI00220644;IPI00910979;IPI00847989;IPI00909560;IPI00888126;IPI00604528;IPI00743713;IPI00871353;IPI00027165;IPI00941093;IPI00909829	Cytosolic thyroid hormone-binding protein;Opa-interacting protein 3;p58;Pyruvate kinase 2/3;Pyruvate kinase isozymes M1/M2;Pyruvate kinase muscle isozyme;Thyroid hormone-binding protein 1;Tumor M2-PK;Pyruvate kinase;Pyruvate kinase M2	OIP3;PK2;PK3;PKM;PKM2	Isoform M2 of Pyruvate kinase isozymes M1/M2;66 kDa protein;Isoform M1 of Pyruvate kinase isozymes M1/M2;Pyruvate kinase;Pyruvate kinase;Pyruvate kinase;similar to pyruvate kinase, muscle;Pyruvate kinase	P14618-1;P14618;P14618-2;B4DUU6;B4DNK4;Q8WUW7;Q9NYI7;Q9UK31;Q9UKK4;B4DRT3;Q504U3	0	1.0181	119	1.1652	110	IPI00479186;IPI00941899;IPI00220644;IPI00847989;IPI00910979;IPI00909560;IPI00888126;IPI00604528;IPI00743713;IPI00871353;IPI00027165;IPI00941093;IPI00909829	Cytosolic thyroid hormone-binding protein;Opa-interacting protein 3;p58;Pyruvate kinase 2/3;Pyruvate kinase isozymes M1/M2;Pyruvate kinase muscle isozyme;Thyroid hormone-binding protein 1;Tumor M2-PK;Pyruvate kinase;Pyruvate kinase M2	OIP3;PK2;PK3;PKM;PKM2	Isoform M2 of Pyruvate kinase isozymes M1/M2;66 kDa protein;Isoform M1 of Pyruvate kinase isozymes M1/M2;Pyruvate kinase;Pyruvate kinase;Pyruvate kinase;similar to pyruvate kinase, muscle;Pyruvate kinase	P14618-1;P14618;P14618-2;B4DNK4;Q8WUW7;Q9NYI7;Q9UK31;Q9UKK4;B4DUU6;B4DRT3;Q504U3	0	1.0045	86	1.3068	53	1.236	1.0113	0.305679	0.016211
IPI00017726;IPI00336094;IPI00639797	17-beta-hydroxysteroid dehydrogenase 10;3-hydroxy-2-methylbutyryl-CoA dehydrogenase;3-hydroxyacyl-CoA dehydrogenase type II;3-hydroxyacyl-CoA dehydrogenase type-2;Endoplasmic reticulum-associated amyloid beta-peptide-binding protein;Mitochondrial ribonuclease P protein 2;Short-chain type dehydrogenase/reductase XH98G2;Type II HADH;HADH2 protein;Hydroxyacyl-Coenzyme A dehydrogenase, type II, isofo…	ERAB;HADH2;HSD17B10;MRPP2;SCHAD;XH98G2;hCG_19788;RP3-339A18.2-001;RP3-339A18.2-004	Isoform 1 of 3-hydroxyacyl-CoA dehydrogenase type-2;Isoform 2 of 3-hydroxyacyl-CoA dehydrogenase type-2;Hydroxysteroid (17-beta) dehydrogenase 10	Q99714-1;Q99714;Q6IBS9;Q99714-2;Q5H928	0	1.1376	16	1.2819	9	IPI00017726;IPI00336094;IPI00639797	17-beta-hydroxysteroid dehydrogenase 10;3-hydroxy-2-methylbutyryl-CoA dehydrogenase;3-hydroxyacyl-CoA dehydrogenase type II;3-hydroxyacyl-CoA dehydrogenase type-2;Endoplasmic reticulum-associated amyloid beta-peptide-binding protein;Mitochondrial ribonuclease P protein 2;Short-chain type dehydrogenase/reductase XH98G2;Type II HADH;HADH2 protein;Hydroxyacyl-Coenzyme A dehydrogenase, type II, isofo…	ERAB;HADH2;HSD17B10;MRPP2;SCHAD;XH98G2;hCG_19788;RP3-339A18.2-001;RP3-339A18.2-004	Isoform 1 of 3-hydroxyacyl-CoA dehydrogenase type-2;Isoform 2 of 3-hydroxyacyl-CoA dehydrogenase type-2;Hydroxysteroid (17-beta) dehydrogenase 10	Q99714-1;Q99714;Q6IBS9;Q99714-2;Q5H928	7.2627e-159	1.0601	5	1.1889	3	1.2354	1.09885	0.304978	0.135994
IPI00419585;IPI00910407;IPI00925747;IPI00925411;IPI00939576;IPI00938023;IPI00787316;IPI00886744;IPI00030144;IPI00455871;IPI00743690;IPI00376170;IPI00935692;IPI00937169;IPI00248321;IPI00657716;IPI00479480;IPI00938414;IPI00879182	Cyclophilin A;Cyclosporin A-binding protein;Peptidyl-prolyl cis-trans isomerase A;Rotamase A;Peptidyl-prolyl cis-trans isomerase;cDNA FLJ75025, highly similar to Homo sapiens peptidylprolyl isomerase A (cyclophilin A) (PPIA), transcript variant 2, mRNA;Peptidylprolyl isomerase A (Cyclophilin A)	CYPA;PPIA	Peptidyl-prolyl cis-trans isomerase A;cDNA FLJ53060, moderately similar to Peptidyl-prolyl cis-trans isomerase A;Putative uncharacterized protein PPIA;Putative uncharacterized protein PPIA;cDNA FLJ75025, highly similar to Homo sapiens peptidylprolyl isomer	P62937;A8K220;A8K486;B2RE56;Q71V99;B4DM82;C9J5S7;C9JQJ3;Q567Q0	0	1.1197	32	1.2688	34	IPI00419585;IPI00910407;IPI00939576;IPI00925747;IPI00925411;IPI00938023;IPI00935692;IPI00787316;IPI00886744;IPI00030144;IPI00455871;IPI00743690;IPI00376170;IPI00937169;IPI00248321;IPI00657716;IPI00479480;IPI00938414;IPI00879182	Cyclophilin A;Cyclosporin A-binding protein;Peptidyl-prolyl cis-trans isomerase A;Rotamase A;Peptidyl-prolyl cis-trans isomerase;cDNA FLJ75025, highly similar to Homo sapiens peptidylprolyl isomerase A (cyclophilin A) (PPIA), transcript variant 2, mRNA;Peptidylprolyl isomerase A (Cyclophilin A)	CYPA;PPIA	Peptidyl-prolyl cis-trans isomerase A;cDNA FLJ53060, moderately similar to Peptidyl-prolyl cis-trans isomerase A;cDNA FLJ75025, highly similar to Homo sapiens peptidylprolyl isomerase A (cyclophilin A) (PPIA), transcript variant 2, mRNA;Putative uncharacte	P62937;A8K220;A8K486;B2RE56;Q71V99;B4DM82;Q567Q0;C9J5S7;C9JQJ3	0	1.0403	30	1.2018	29	1.2353	1.08	0.304861	0.111031
IPI00289334;IPI00900293;IPI00477536;IPI00943563;IPI00382697;IPI00953109;IPI00940093;IPI00953286;IPI00945610;IPI00382698;IPI00382699;IPI00798140;IPI00178352;IPI00413958;IPI00382700;IPI00798186;IPI00945771	ABP-278;ABP-280 homolog;Actin-binding-like protein;Beta-filamin;Filamin homolog 1;Filamin-3;Filamin-B;Thyroid autoantigen;Truncated actin-binding protein;Filamin B;Putative uncharacterized protein FLNB;Putative uncharacterized protein DKFZp686A1668	FLN1L;FLN3;FLNB;TABP;TAP;DKFZp686A1668	Isoform 1 of Filamin-B;filamin B isoform 1;filamin B isoform 3;filamin B isoform 4;Isoform 3 of Filamin-B;Putative uncharacterized protein FLNB;Isoform 7 of Filamin-B;Putative uncharacterized protein FLNB;256 kDa protein;Isoform 4 of Filamin-B;Isoform 5 of	O75369-1;O75369;B2ZZ85;B2ZZ83;O75369-2;Q60FE7;O75369-3;O75369-6;C9JMC4;O75369-7;C9JKE6;Q68CT4;O75369-4;O75369-5	0	0.75773	104	1.1998	98	IPI00289334;IPI00900293;IPI00477536;IPI00943563;IPI00382697;IPI00953109;IPI00940093;IPI00953286;IPI00945610;IPI00382698;IPI00382699;IPI00798140;IPI00382700;IPI00945771	ABP-278;ABP-280 homolog;Actin-binding-like protein;Beta-filamin;Filamin homolog 1;Filamin-3;Filamin-B;Thyroid autoantigen;Truncated actin-binding protein;Filamin B;Putative uncharacterized protein FLNB;Putative uncharacterized protein DKFZp686A1668	FLN1L;FLN3;FLNB;TABP;TAP;DKFZp686A1668	Isoform 1 of Filamin-B;filamin B isoform 1;filamin B isoform 3;filamin B isoform 4;Isoform 3 of Filamin-B;Putative uncharacterized protein FLNB;Isoform 7 of Filamin-B;Putative uncharacterized protein FLNB;256 kDa protein;Isoform 4 of Filamin-B;Isoform 5 of	O75369-1;O75369;B2ZZ85;B2ZZ83;O75369-2;Q60FE7;O75369-3;O75369-6;C9JMC4;O75369-7;C9JKE6;Q68CT4;O75369-4;O75369-5	0	0.76267	67	1.2673	50	1.23355	0.7602	0.302816	-0.395549
IPI00027681	Nicotinamide N-methyltransferase;Nicotinamide N-methyltransferase, isoform CRA_a;NNMT protein	NNMT;hCG_39357	Nicotinamide N-methyltransferase	P40261;Q6FH49	3.2842e-295	1.0639	9	1.2085	6	IPI00027681	Nicotinamide N-methyltransferase;Nicotinamide N-methyltransferase, isoform CRA_a;NNMT protein	NNMT;hCG_39357	Nicotinamide N-methyltransferase	P40261;Q6FH49	1.2635e-09	1.1607	3	1.2582	3	1.23335	1.1123	0.302582	0.153546
IPI00000874;IPI00640741;IPI00641244	Natural killer cell-enhancing factor A;Peroxiredoxin-1;Proliferation-associated gene protein;Thioredoxin peroxidase 2;Thioredoxin-dependent peroxide reductase 2;cDNA, FLJ92164, highly similar to Homo sapiens peroxiredoxin 1 (PRDX1), mRNA	PAGA;PAGB;PRDX1;TDPX2	Peroxiredoxin-1;19 kDa protein	Q06830;B2R4P2;B5BU26	9.3835e-268	1.0818	38	1.2913	38	IPI00000874;IPI00640741;IPI00641244	Natural killer cell-enhancing factor A;Peroxiredoxin-1;Proliferation-associated gene protein;Thioredoxin peroxidase 2;Thioredoxin-dependent peroxide reductase 2;cDNA, FLJ92164, highly similar to Homo sapiens peroxiredoxin 1 (PRDX1), mRNA	PAGA;PAGB;PRDX1;TDPX2	Peroxiredoxin-1;19 kDa protein	Q06830;B2R4P2;B5BU26	1.7578e-189	1.064	30	1.1753	30	1.2333	1.0729	0.302524	0.101516
IPI00394838;IPI00021290;IPI00939422;IPI00935456	cDNA FLJ56442, highly similar to ATP-citrate synthase (EC 2.3.3.8);ACLY variant protein;ATP-citrate (pro-S-)-lyase;ATP-citrate synthase;Citrate cleavage enzyme;cDNA FLJ37765 fis, clone BRHIP2024742, highly similar to ATP-CITRATE;cDNA FLJ55447, highly similar to ATP-citrate synthase (EC 2.3.3.8)	ACLY variant protein;ACLY	cDNA FLJ56442, highly similar to ATP-citrate synthase;ATP-citrate synthase;ATP citrate lyase isoform 2;cDNA FLJ55447, highly similar to ATP-citrate synthase	B4DIM0;Q4LE36;P53396;Q8N9C4;B4E3P0	1.197e-298	1.0667	26	1.2686	28	IPI00394838;IPI00021290;IPI00939422;IPI00935456	cDNA FLJ56442, highly similar to ATP-citrate synthase (EC 2.3.3.8);ACLY variant protein;ATP-citrate (pro-S-)-lyase;ATP-citrate synthase;Citrate cleavage enzyme;cDNA FLJ37765 fis, clone BRHIP2024742, highly similar to ATP-CITRATE;cDNA FLJ55447, highly similar to ATP-citrate synthase (EC 2.3.3.8)	ACLY variant protein;ACLY	cDNA FLJ56442, highly similar to ATP-citrate synthase;ATP-citrate synthase;ATP citrate lyase isoform 2;cDNA FLJ55447, highly similar to ATP-citrate synthase	B4DIM0;Q4LE36;P53396;Q8N9C4;B4E3P0	1.5994e-170	1.0738	10	1.1963	9	1.23245	1.07025	0.301529	0.0979478
IPI00220766	Aldoketomutase;Glyoxalase I;Ketone-aldehyde mutase;Lactoylglutathione lyase;Methylglyoxalase;S-D-lactoylglutathione methylglyoxal lyase;cDNA FLJ51791, highly similar to Lactoylglutathione lyase (EC 4.4.1.5);Glyoxalase I variant	GLO1	Lactoylglutathione lyase	Q04760;B4DDV0;Q59EL0	8.0275e-88	1.1259	12	1.2953	11	IPI00220766	Aldoketomutase;Glyoxalase I;Ketone-aldehyde mutase;Lactoylglutathione lyase;Methylglyoxalase;S-D-lactoylglutathione methylglyoxal lyase;cDNA FLJ51791, highly similar to Lactoylglutathione lyase (EC 4.4.1.5);Glyoxalase I variant	GLO1	Lactoylglutathione lyase	Q04760;B4DDV0;Q59EL0	3.3507e-83	1.0206	3	1.1648	4	1.23005	1.07325	0.298717	0.101986
IPI00021828	CPI-B;Cystatin-B;Liver thiol proteinase inhibitor;Stefin-B;cDNA, FLJ92415, Homo sapiens cystatin B (stefin B) (CSTB), mRNA;CSTB protein;Cystatin B;Cystatin B (Stefin B);Cystatin B (Stefin B), isoform CRA_a	CST6;CSTB;STFB;hCG_401291	Cystatin-B	P04080;Q76LA1	5.8126e-47	1.1906	3	1.209	4	IPI00021828	CPI-B;Cystatin-B;Liver thiol proteinase inhibitor;Stefin-B;cDNA, FLJ92415, Homo sapiens cystatin B (stefin B) (CSTB), mRNA;CSTB protein;Cystatin B;Cystatin B (Stefin B);Cystatin B (Stefin B), isoform CRA_a	CST6;CSTB;STFB;hCG_401291	Cystatin-B	P04080;Q76LA1	1.7877e-79	1.1087	6	1.2447	6	1.22685	1.14965	0.294959	0.201195
IPI00025273;IPI00218408;IPI00879865;IPI00657864;IPI00657647;IPI00657700;IPI00657768;IPI00384624;IPI00917833;IPI00893596;IPI00916747	5-phosphoribosylglycinamide transformylase;AIR synthase;GAR transformylase;Glycinamide ribonucleotide synthetase;Phosphoribosylamine--glycine ligase;Phosphoribosyl-aminoimidazole synthetase;Phosphoribosylformylglycinamidine cyclo-ligase;Phosphoribosylglycinamide formyltransferase;Phosphoribosylglycinamide synthetase;Trifunctional purine biosynthetic protein adenosine-3;cDNA FLJ51866, highly simil…	GART;PGFT;PRGS	Isoform Long of Trifunctional purine biosynthetic protein adenosine-3;Isoform Short of Trifunctional purine biosynthetic protein adenosine-3	P22102-1;P22102;B4DJ93;Q15374;Q3B7A7;Q59HH3;Q71VH3;P22102-2;Q52M77	2.928e-148	1.0536	21	1.3063	17	IPI00025273;IPI00218408;IPI00879865;IPI00657864;IPI00657647;IPI00657700;IPI00657768;IPI00916747	5-phosphoribosylglycinamide transformylase;AIR synthase;GAR transformylase;Glycinamide ribonucleotide synthetase;Phosphoribosylamine--glycine ligase;Phosphoribosyl-aminoimidazole synthetase;Phosphoribosylformylglycinamidine cyclo-ligase;Phosphoribosylglycinamide formyltransferase;Phosphoribosylglycinamide synthetase;Trifunctional purine biosynthetic protein adenosine-3;cDNA FLJ51866, highly simil…	GART;PGFT;PRGS	Isoform Long of Trifunctional purine biosynthetic protein adenosine-3;Isoform Short of Trifunctional purine biosynthetic protein adenosine-3;Putative uncharacterized protein GART	P22102-1;P22102;B4DJ93;Q15374;Q3B7A7;Q59HH3;Q71VH3;P22102-2;Q52M77;C9JJ86	4.2554e-50	1.0575	6	1.1439	6	1.2251	1.05555	0.2929	0.0779949
IPI00183626;IPI00334175;IPI00179964;IPI00556157;IPI00413691;IPI00915400;IPI00915287;IPI00915299;IPI00384710;IPI00159072;IPI00470879;IPI00254162;IPI00641664;IPI00647067;IPI00514064;IPI00640632;IPI00743676;IPI00748295;IPI00939990;IPI00556141	Polypyrimidine tract binding protein 1;Polypyrimidine tract binding protein 1, isoform CRA_c;57 kDa RNA-binding protein PPTB-1;Heterogeneous nuclear ribonucleoprotein I;Polypyrimidine tract-binding protein 1;Polypyrimidine tract-binding protein 1 isoform c variant	hCG_20560;PTBP1;PTB	polypyrimidine tract-binding protein 1 isoform a;Isoform 2 of Polypyrimidine tract-binding protein 1;Isoform 1 of Polypyrimidine tract-binding protein 1;Polypyrimidine tract-binding protein 1 isoform c variant (Fragment)	Q9BUQ0;P26599-2;P26599;P26599-1;Q59H49	0	1.2633	34	1.243	30	IPI00183626;IPI00334175;IPI00179964;IPI00556157;IPI00413691;IPI00915400;IPI00915287;IPI00915299;IPI00384710;IPI00159072;IPI00470879;IPI00254162;IPI00641664;IPI00647067;IPI00514064;IPI00640632;IPI00743676;IPI00748295;IPI00939990;IPI00556141	Polypyrimidine tract binding protein 1;Polypyrimidine tract binding protein 1, isoform CRA_c;57 kDa RNA-binding protein PPTB-1;Heterogeneous nuclear ribonucleoprotein I;Polypyrimidine tract-binding protein 1;Polypyrimidine tract-binding protein 1 isoform c variant	hCG_20560;PTBP1;PTB	polypyrimidine tract-binding protein 1 isoform a;Isoform 2 of Polypyrimidine tract-binding protein 1;Isoform 1 of Polypyrimidine tract-binding protein 1;Polypyrimidine tract-binding protein 1 isoform c variant (Fragment)	Q9BUQ0;P26599-2;P26599;P26599-1;Q59H49	0	1.1604	28	1.2068	25	1.2249	1.21185	0.292664	0.277211
IPI00219525;IPI00943153;IPI00910950	6-phosphogluconate dehydrogenase, decarboxylating	PGD;PGDH;hCG_2006054;RP4-736L20.2-001	6-phosphogluconate dehydrogenase, decarboxylating;6-phosphogluconate dehydrogenase, decarboxylating	P52209;A8K2Y9;B4DQJ8;B4DV68;B4E2U0;B4DL86	1.9377e-294	1.1179	19	1.28	17	IPI00219525;IPI00943153;IPI00910950	6-phosphogluconate dehydrogenase, decarboxylating	PGD;PGDH;hCG_2006054;RP4-736L20.2-001	6-phosphogluconate dehydrogenase, decarboxylating;6-phosphogluconate dehydrogenase, decarboxylating	P52209;A8K2Y9;B4DQJ8;B4DV68;B4E2U0;B4DL86	2.3357e-151	1.0855	9	1.1681	8	1.22405	1.1017	0.291662	0.139731
IPI00185146	Importin-9;Ran-binding protein 9	HSPC273;IMP9;IPO9;KIAA1192;RANBP9	Importin-9	Q96P70	2.2323e-217	1.0349	16	1.1582	17	IPI00185146	Importin-9;Ran-binding protein 9	HSPC273;IMP9;IPO9;KIAA1192;RANBP9	Importin-9	Q96P70	8.6612e-101	1.1098	11	1.2865	7	1.22235	1.07235	0.289657	0.100776
IPI00216951;IPI00917492;IPI00917399;IPI00917783;IPI00917920;IPI00917615	Aspartate--tRNA ligase;Aspartyl-tRNA synthetase, cytoplasmic;Cell proliferation-inducing gene 40 protein;Putative uncharacterized protein DARS;Putative uncharacterized protein DKFZp781B11202	DARS;PIG40;DKFZp781B11202	Aspartyl-tRNA synthetase, cytoplasmic;Putative uncharacterized protein DARS;Putative uncharacterized protein DARS	P14868;Q53R85;Q53T60;Q68CR9;C9JLC1;C9J7S3	1.2865e-19	0.87408	2	1.2905	2	IPI00216951;IPI00917783;IPI00917920	Aspartate--tRNA ligase;Aspartyl-tRNA synthetase, cytoplasmic;Cell proliferation-inducing gene 40 protein;Putative uncharacterized protein DARS;Putative uncharacterized protein DKFZp781B11202	DARS;PIG40;DKFZp781B11202	Aspartyl-tRNA synthetase, cytoplasmic;Putative uncharacterized protein DARS	P14868;Q53R85;Q53T60;Q68CR9;C9JU47	4.3019e-08	0.99045	5	1.1538	3	1.22215	0.932265	0.289421	-0.101188
IPI00002966;IPI00031022	Heat shock 70 kDa protein 4;Heat shock 70-related protein APG-2;HSP70RY;cDNA, FLJ79511, highly similar to Heat shock 70 kDa protein 4;cDNA, FLJ79520, highly similar to Heat shock 70 kDa protein 4;cDNA, FLJ79524, highly similar to Heat shock 70 kDa protein 4;cDNA, FLJ79536, highly similar to Heat shock 70 kDa protein 4;cDNA FLJ50510, highly similar to Heat shock 70 kDa protein 4;cDNA FLJ52593, hig…	APG2;HSPA4;HS24/p52;HS24/P52	Heat shock 70 kDa protein 4	P34932;B0AZS1;B0AZT0;B0AZU6;B4DH02;B4DIZ3;B4DN48;B4DSE8;B4DT47;B4DUS3;B4E0H6;B4E354;O14992;Q59GF8;Q7KYN0	0	1.085	30	1.1837	28	IPI00002966;IPI00031022	Heat shock 70 kDa protein 4;Heat shock 70-related protein APG-2;HSP70RY;cDNA, FLJ79511, highly similar to Heat shock 70 kDa protein 4;cDNA, FLJ79520, highly similar to Heat shock 70 kDa protein 4;cDNA, FLJ79524, highly similar to Heat shock 70 kDa protein 4;cDNA, FLJ79536, highly similar to Heat shock 70 kDa protein 4;cDNA FLJ50510, highly similar to Heat shock 70 kDa protein 4;cDNA FLJ52593, hig…	APG2;HSPA4;HS24/p52;HS24/P52	Heat shock 70 kDa protein 4	P34932;B0AZS1;B0AZT0;B0AZU6;B4DH02;B4DIZ3;B4DN48;B4DSE8;B4DT47;B4DUS3;B4E0H6;B4E354;O14992;Q59GF8;Q7KYN0	0	1.1293	16	1.2547	24	1.2192	1.10715	0.285935	0.146851
IPI00012007;IPI00935818	Adenosylhomocysteinase;S-adenosyl-L-homocysteine hydrolase;AHCY protein;cDNA FLJ52743, highly similar to Adenosylhomocysteinase (EC 3.3.1.1);cDNA, FLJ79079, highly similar to Adenosylhomocysteinase (EC 3.3.1.1)	AHCY;SAHH	Adenosylhomocysteinase;adenosylhomocysteinase isoform 2	P23526;B3KUN3;Q1RMG2	1.7381e-117	1.0449	15	1.205	17	IPI00012007;IPI00935818	Adenosylhomocysteinase;S-adenosyl-L-homocysteine hydrolase;AHCY protein;cDNA FLJ52743, highly similar to Adenosylhomocysteinase (EC 3.3.1.1);cDNA, FLJ79079, highly similar to Adenosylhomocysteinase (EC 3.3.1.1)	AHCY;SAHH	Adenosylhomocysteinase;adenosylhomocysteinase isoform 2	P23526;B3KUN3;Q1RMG2	1.144e-153	1.0364	13	1.2291	6	1.21705	1.04065	0.283388	0.0574849
IPI00219217;IPI00788938;IPI00789173;IPI00556477;IPI00554498;IPI00148061	LDH heart subunit;L-lactate dehydrogenase B chain;Renal carcinoma antigen NY-REN-46;L-lactate dehydrogenase;Putative uncharacterized protein LDHB	LDHB;hCG_24788	L-lactate dehydrogenase B chain;L-lactate dehydrogenase;Putative uncharacterized protein LDHB	P07195;Q5U077;A8MW50;C9J7H8	0	1.056	33	1.1852	24	IPI00219217;IPI00788938;IPI00789173	LDH heart subunit;L-lactate dehydrogenase B chain;Renal carcinoma antigen NY-REN-46;L-lactate dehydrogenase;Putative uncharacterized protein LDHB	LDHB;hCG_24788	L-lactate dehydrogenase B chain;L-lactate dehydrogenase;Putative uncharacterized protein LDHB	P07195;Q5U077;A8MW50;C9J7H8	4.4751e-283	1.151	22	1.2456	17	1.2154	1.1035	0.281431	0.142087
IPI00554521;IPI00382931;IPI00878408;IPI00929498;IPI00877729	Cell proliferation-inducing gene 15 protein;Ferritin heavy chain;Ferritin	FTH;FTH1;FTHL6;OK/SW-cl.84;PIG15	Ferritin heavy chain;Ferritin	P02794;A9JQE1;B3KXC3;Q6NS36;Q6NZ44;Q8TD27	6.4397e-80	1.1936	7	1.2514	6	IPI00554521;IPI00878408;IPI00382931;IPI00877729;IPI00929498	Cell proliferation-inducing gene 15 protein;Ferritin heavy chain;Ferritin	FTH;FTH1;FTHL6;OK/SW-cl.84;PIG15	Ferritin heavy chain;21 kDa protein;Ferritin;10 kDa protein	P02794;A9JQE1;B3KXC3;Q6NS36;Q6NZ44;Q8TD27	8.83e-20	1.3318	4	1.1724	3	1.2119	1.2627	0.277271	0.336512
IPI00246975;IPI00845493;IPI00645711;IPI00642432;IPI00419235;IPI00639805;IPI00219067;IPI00444582;IPI00645360;IPI00940377	Glutathione S-transferase Mu 3;GST class-mu 3;GSTM3-3;cDNA FLJ51755, highly similar to Glutathione S-transferase Mu 3 (EC 2.5.1.18);Glutathione S-transferase M3 variant;cDNA, FLJ93985, Homo sapiens glutathione S-transferase M3 (brain) (GSTM3), mRNA;Glutathione S-transferase M3 (Brain);GSTM3 protein;Brain type mu-glutathione S-transferase	GST5;GSTM3;hCG_40244;RP4-735C1.2-001	Glutathione S-transferase Mu 3;Brain type mu-glutathione S-transferase	P21266;B4E2J2;Q59EJ5;Q6FGJ9;A4UJ43	2.6758e-217	1.1205	16	1.1701	11	IPI00246975;IPI00845493;IPI00642432;IPI00419235;IPI00444582	Glutathione S-transferase Mu 3;GST class-mu 3;GSTM3-3;cDNA FLJ51755, highly similar to Glutathione S-transferase Mu 3 (EC 2.5.1.18);Glutathione S-transferase M3 variant;cDNA, FLJ93985, Homo sapiens glutathione S-transferase M3 (brain) (GSTM3), mRNA;Glutathione S-transferase M3 (Brain);GSTM3 protein;Brain type mu-glutathione S-transferase	GST5;GSTM3;hCG_40244;RP4-735C1.2-001	Glutathione S-transferase Mu 3;Brain type mu-glutathione S-transferase	P21266;B4E2J2;Q59EJ5;Q6FGJ9;A4UJ43	1.9247e-43	1.1513	7	1.2534	4	1.21175	1.1359	0.277092	0.183836
IPI00001734;IPI00941072;IPI00930609;IPI00219478;IPI00940110;IPI00953898	Phosphoserine aminotransferase;Phosphohydroxythreonine aminotransferase	PSA;PSAT1	Phosphoserine aminotransferase;45 kDa protein;Isoform 1 of Phosphoserine aminotransferase;Isoform 2 of Phosphoserine aminotransferase	B4DHQ3;Q9Y617-1;Q9Y617;Q9Y617-2	1.1153e-144	1.0228	13	1.155	13	IPI00001734;IPI00941072;IPI00930609;IPI00219478;IPI00940110;IPI00953898	Phosphoserine aminotransferase;Phosphohydroxythreonine aminotransferase	PSA;PSAT1	Phosphoserine aminotransferase;45 kDa protein;Isoform 1 of Phosphoserine aminotransferase;Isoform 2 of Phosphoserine aminotransferase	B4DHQ3;Q9Y617-1;Q9Y617;Q9Y617-2	9.8127e-64	0.99576	8	1.2641	4	1.20955	1.00928	0.27447	0.0133265
IPI00220301;IPI00910553	1-Cys peroxiredoxin;24 kDa protein;Acidic calcium-independent phospholipase A2;Antioxidant protein 2;Liver 2D page spot 40;Non-selenium glutathione peroxidase;Peroxiredoxin-6;Red blood cells page spot 12;Peroxiredoxin 6	AOP2;KIAA0106;PRDX6	Peroxiredoxin-6	P30041;A4UCS6	0	1.0996	28	1.1841	20	IPI00220301;IPI00910553	1-Cys peroxiredoxin;24 kDa protein;Acidic calcium-independent phospholipase A2;Antioxidant protein 2;Liver 2D page spot 40;Non-selenium glutathione peroxidase;Peroxiredoxin-6;Red blood cells page spot 12;Peroxiredoxin 6	AOP2;KIAA0106;PRDX6	Peroxiredoxin-6	P30041;A4UCS6	1.4605e-162	1.1194	15	1.2343	14	1.2092	1.1095	0.274053	0.14991
IPI00306290;IPI00794438	Exportin(tRNA);Exportin-T;tRNA exportin;cDNA FLJ75831, highly similar to Homo sapiens exportin, tRNA (nuclear export receptor for tRNAs) (XPOT), mRNA	XPOT	Exportin-T	O43592;A8KA19	1.7013e-53	1.0066	6	1.0557	15	IPI00306290;IPI00794438	Exportin(tRNA);Exportin-T;tRNA exportin;cDNA FLJ75831, highly similar to Homo sapiens exportin, tRNA (nuclear export receptor for tRNAs) (XPOT), mRNA	XPOT	Exportin-T	O43592;A8KA19	2.8156e-67	1.0336	3	1.357	3	1.20635	1.0201	0.270649	0.0287106
IPI00640703;IPI00747670;IPI00549861;IPI00872800;IPI00640551	Exportin-5;Ran-binding protein 21;cDNA FLJ78655, highly similar to Homo sapiens exportin 5 (XPO5), mRNA;cDNA FLJ32057 fis, clone NTONG2001642, highly similar to Exportin-5;Putative uncharacterized protein XPO5;cDNA FLJ14239 fis, clone NT2RP5003512, highly similar to Exportin-5;Exportin 5;cDNA FLJ13369 fis, clone PLACE1000610, weakly similar to MSN5 PROTEIN	KIAA1291;RANBP21;XPO5;RP3-337H4.5-003;RP3-337H4.5-002	Isoform 1 of Exportin-5;Putative uncharacterized protein XPO5;cDNA FLJ14239 fis, clone NT2RP5003512, highly similar to Exportin-5;cDNA FLJ13369 fis, clone PLACE1000610, weakly similar to MSN5 PROTEIN	Q9HAV4-1;Q9HAV4;A8K5Y7;B3KPQ5;Q9HAV4-2;C9J4N8;B3KNC6;Q5JTE8;Q5JTE7;Q9H8N6	0	1.0802	23	1.1782	20	IPI00640703;IPI00747670;IPI00549861;IPI00872800;IPI00640551	Exportin-5;Ran-binding protein 21;cDNA FLJ78655, highly similar to Homo sapiens exportin 5 (XPO5), mRNA;cDNA FLJ32057 fis, clone NTONG2001642, highly similar to Exportin-5;Putative uncharacterized protein XPO5;cDNA FLJ14239 fis, clone NT2RP5003512, highly similar to Exportin-5;Exportin 5;cDNA FLJ13369 fis, clone PLACE1000610, weakly similar to MSN5 PROTEIN	KIAA1291;RANBP21;XPO5;RP3-337H4.5-003;RP3-337H4.5-002	Isoform 1 of Exportin-5;Putative uncharacterized protein XPO5;cDNA FLJ14239 fis, clone NT2RP5003512, highly similar to Exportin-5;cDNA FLJ13369 fis, clone PLACE1000610, weakly similar to MSN5 PROTEIN	Q9HAV4-1;Q9HAV4;A8K5Y7;B3KPQ5;Q9HAV4-2;C9J4N8;B3KNC6;Q5JTE8;Q5JTE7;Q9H8N6	2.7653e-181	1.1204	9	1.228	8	1.2031	1.1003	0.266757	0.137897
IPI00019755;IPI00642936;IPI00513927	Glutathione S-transferase omega-1;cDNA, FLJ94267, highly similar to Homo sapiens glutathione S-transferase omega 1 (GSTO1), mRNA;Glutathione S-transferase omega 1	GSTO1;GSTTLP28;RP11-99N20.1-004;RP11-99N20.1-005	Glutathione S-transferase omega-1;Glutathione S-transferase omega 1;Glutathione S-transferase omega 1	P78417;B2R983;Q5TA02;Q5TA01	1.3909e-61	1.035	6	1.2326	8	IPI00019755;IPI00642936;IPI00513927	Glutathione S-transferase omega-1;cDNA, FLJ94267, highly similar to Homo sapiens glutathione S-transferase omega 1 (GSTO1), mRNA;Glutathione S-transferase omega 1	GSTO1;GSTTLP28;RP11-99N20.1-004;RP11-99N20.1-005	Glutathione S-transferase omega-1;Glutathione S-transferase omega 1;Glutathione S-transferase omega 1	P78417;B2R983;Q5TA02;Q5TA01	6.6813e-21	1.0494	4	1.1717	3	1.20215	1.0422	0.265617	0.0596322
IPI00025366;IPI00793839;IPI00383539;IPI00795080;IPI00796979;IPI00791780;IPI00791211;IPI00795682;IPI00792509	Citrate synthase, mitochondrial;Citrate synthase	CS	Citrate synthase, mitochondrial;48 kDa protein;Citrate synthase;Citrate synthase	O75390;B4DJV2;B3KTN4;Q0QEL2;B7Z1E1	4.1859e-73	1.0613	13	1.2124	11	IPI00025366;IPI00793839;IPI00383539;IPI00795080;IPI00791780;IPI00796979;IPI00791211;IPI00795682;IPI00792509	Citrate synthase, mitochondrial;Citrate synthase	CS	Citrate synthase, mitochondrial;48 kDa protein;Citrate synthase	O75390;B4DJV2;B3KTN4;Q0QEL2	1.0747e-18	1.0866	6	1.1915	3	1.20195	1.07395	0.265377	0.102927
IPI00298547	Oncogene DJ1;Parkinson disease protein 7;Protein DJ-1	PARK7	Protein DJ-1	Q99497	3.7272e-158	1.0439	14	1.2264	10	IPI00298547	Oncogene DJ1;Parkinson disease protein 7;Protein DJ-1	PARK7	Protein DJ-1	Q99497	2.141e-89	1.1282	5	1.177	9	1.2017	1.08605	0.265077	0.119091
IPI00025815;IPI00639819;IPI00910355;IPI00844544	TAR DNA-binding protein 43;TDP43;TDP43 splice variant 1;cDNA, FLJ92755, highly similar to Homo sapiens TAR DNA binding protein (TARDBP), mRNA;cDNA FLJ57180, highly similar to TAR DNA-binding protein 43;TAR DNA binding protein variant;TAR DNA binding protein	TARDBP;TDP43;RP4-635E18.2-003	TDP43;TAR DNA binding protein	Q13148;A4GUK4;A4GUK5;B2R629;B4DRW3;Q53H27;B1AKP7	6.0992e-90	1.1506	4	1.4871	4	IPI00025815;IPI00639819;IPI00910355;IPI00844544	TAR DNA-binding protein 43;TDP43;TDP43 splice variant 1;cDNA, FLJ92755, highly similar to Homo sapiens TAR DNA binding protein (TARDBP), mRNA;cDNA FLJ57180, highly similar to TAR DNA-binding protein 43;TAR DNA binding protein variant;TAR DNA binding protein;cDNA FLJ58188, highly similar to TAR DNA-binding protein 43;TDP43 splice variant 2	TARDBP;TDP43;RP4-635E18.2-003	TDP43;TAR DNA binding protein;cDNA FLJ58188, highly similar to TAR DNA-binding protein 43;TDP43 splice variant 2	Q13148;A4GUK4;A4GUK5;B2R629;B4DRW3;Q53H27;B1AKP7;B4DJ45;A4GUK6	2.0972e-99	1.1197	4	0.91565	3	1.20138	1.13515	0.264687	0.182883
IPI00004968	Nuclear matrix protein 200;Pre-mRNA-processing factor 19;PRP19/PSO4 homolog;Senescence evasion factor	NMP200;PRP19;PRPF19;SNEV	Pre-mRNA-processing factor 19	Q9UMS4	2.8037e-91	1.1367	7	1.1219	4	IPI00004968	Nuclear matrix protein 200;Pre-mRNA-processing factor 19;PRP19/PSO4 homolog;Senescence evasion factor	NMP200;PRP19;PRPF19;SNEV	Pre-mRNA-processing factor 19	Q9UMS4	1.2987e-33	1.0481	6	1.2791	3	1.2005	1.0924	0.263635	0.127501
IPI00022314;IPI00847322;IPI00607577;IPI00911015	Superoxide dismutase [Mn], mitochondrial;Superoxide dismutase;Superoxide dismutase 2, mitochondrial;Manganese superoxide dismutase;MnSOD;SOD2 protein;Putative uncharacterized protein DKFZp564M2422	SOD2;RP1-56L9.2-003;DKFZp564M2422	Superoxide dismutase [Mn], mitochondrial;superoxide dismutase 2, mitochondrial isoform A precursor;superoxide dismutase 2, mitochondrial isoform B precursor;Superoxide dismutase	P04179;B3KUK2;Q7Z7M4;Q7Z7M7;Q4ZJI1;Q7Z7M5;Q7Z7M6;B4DL20;B4E3K9;Q5TCM0;Q6LE88;Q6LEN1;Q96AM7;Q9UG59	1.0261e-66	1.1163	3	1.2675	4	IPI00022314;IPI00847322;IPI00607577;IPI00911015	Superoxide dismutase [Mn], mitochondrial;Superoxide dismutase;Superoxide dismutase 2, mitochondrial;Manganese superoxide dismutase;MnSOD;SOD2 protein;Putative uncharacterized protein DKFZp564M2422	SOD2;RP1-56L9.2-003;DKFZp564M2422	Superoxide dismutase [Mn], mitochondrial;superoxide dismutase 2, mitochondrial isoform A precursor;superoxide dismutase 2, mitochondrial isoform B precursor;Superoxide dismutase	P04179;B3KUK2;Q7Z7M4;Q7Z7M7;Q4ZJI1;Q7Z7M5;Q7Z7M6;B4DL20;B4E3K9;Q5TCM0;Q6LE88;Q6LEN1;Q96AM7;Q9UG59	9.0782e-52	1.125	2	1.1325	2	1.2	1.12065	0.263034	0.164336
IPI00219018;IPI00795257;IPI00788737;IPI00789134;IPI00797221;IPI00795622;IPI00794605;CON__P10096;IPI00793922;IPI00022430;IPI00879148	Glyceraldehyde-3-phosphate dehydrogenase;Glyceraldehyde 3-phosphate dehydrogenase	CDABP0047;GAPD;GAPDH;OK/SW-cl.12	Glyceraldehyde-3-phosphate dehydrogenase;32 kDa protein;39 kDa protein;Glyceraldehyde 3-phosphate dehydrogenase;Glyceraldehyde 3-phosphate dehydrogenase;Glyceraldehyde 3-phosphate dehydrogenase	P04406;A4UCT1;Q16768;Q2TSD0;Q5ZEY3;Q0QET7;B4DRV9	0	1.0798	90	1.1636	84	IPI00219018;IPI00788737;IPI00795257;IPI00789134;IPI00797221;IPI00795622;IPI00794605;CON__P10096;IPI00793922;IPI00022430;IPI00879148	Glyceraldehyde-3-phosphate dehydrogenase;Glyceraldehyde 3-phosphate dehydrogenase	CDABP0047;GAPD;GAPDH;OK/SW-cl.12	Glyceraldehyde-3-phosphate dehydrogenase;39 kDa protein;32 kDa protein;Glyceraldehyde 3-phosphate dehydrogenase;Glyceraldehyde 3-phosphate dehydrogenase;Glyceraldehyde 3-phosphate dehydrogenase	P04406;A4UCT1;Q16768;Q2TSD0;Q5ZEY3;Q0QET7;B4DRV9	0	1.1615	44	1.2339	53	1.19875	1.12065	0.261531	0.164336
IPI00027834;IPI00465225;IPI00848328;IPI00940312;IPI00647473;IPI00909466	Heterogeneous nuclear ribonucleoprotein L;cDNA, FLJ94229, highly similar to Homo sapiens heterogeneous nuclear ribonucleoprotein L (HNRPL),mRNA;HNRNPL protein;cDNA FLJ75895, highly similar to Homo sapiens heterogeneous nuclear ribonucleoprotein L (HNRPL), transcript variant 2, mRNA;Putative uncharacterized protein HNRNPL	HNRNPL;HNRPL;P/OKcl.14	Heterogeneous nuclear ribonucleoprotein L;heterogeneous nuclear ribonucleoprotein L isoform b	P14866;B2R959;Q6NTA2;A6NIT8	0	1.2032	53	1.2652	55	IPI00027834;IPI00465225;IPI00848328;IPI00940312;IPI00647473;IPI00909466	Heterogeneous nuclear ribonucleoprotein L;cDNA, FLJ94229, highly similar to Homo sapiens heterogeneous nuclear ribonucleoprotein L (HNRPL),mRNA;HNRNPL protein;cDNA FLJ75895, highly similar to Homo sapiens heterogeneous nuclear ribonucleoprotein L (HNRPL), transcript variant 2, mRNA;Putative uncharacterized protein HNRNPL	HNRNPL;HNRPL;P/OKcl.14	Heterogeneous nuclear ribonucleoprotein L;heterogeneous nuclear ribonucleoprotein L isoform b	P14866;B2R959;Q6NTA2;A6NIT8	0	1.1425	39	1.131	30	1.1981	1.17285	0.260748	0.230019
IPI00219077;IPI00514090;IPI00793812;IPI00794758;IPI00790872;IPI00790203;IPI00791706;IPI00910018;IPI00792836;IPI00793500	Leukotriene A(4) hydrolase;Leukotriene A-4 hydrolase;cDNA FLJ52432, highly similar to Leukotriene A-4 hydrolase (EC 3.3.2.6);cDNA FLJ51009, highly similar to Leukotriene A-4 hydrolase (EC 3.3.2.6)	LTA4;LTA4H	Isoform 1 of Leukotriene A-4 hydrolase;Isoform 2 of Leukotriene A-4 hydrolase;cDNA FLJ51009, highly similar to Leukotriene A-4 hydrolase;32 kDa protein	P09960-1;P09960;B4DVZ8;P09960-2;B4DNQ9	8.4541e-228	1.0105	14	1.2151	14	IPI00219077;IPI00514090;IPI00793812;IPI00794758;IPI00790872;IPI00790203;IPI00791706;IPI00792836;IPI00910018;IPI00794371;IPI00793500	Leukotriene A(4) hydrolase;Leukotriene A-4 hydrolase;cDNA FLJ52432, highly similar to Leukotriene A-4 hydrolase (EC 3.3.2.6);cDNA FLJ51009, highly similar to Leukotriene A-4 hydrolase (EC 3.3.2.6)	LTA4;LTA4H	Isoform 1 of Leukotriene A-4 hydrolase;Isoform 2 of Leukotriene A-4 hydrolase;cDNA FLJ51009, highly similar to Leukotriene A-4 hydrolase	P09960-1;P09960;B4DVZ8;P09960-2;B4DNQ9	1.9498e-114	1.1034	15	1.1764	7	1.19575	1.05695	0.257916	0.0799071
IPI00792352;IPI00795671;IPI00643041;IPI00796462;IPI00044779;IPI00795109;IPI00792120;IPI00794138	Putative uncharacterized protein RAN;RAN, member RAS oncogene family, isoform CRA_c;Androgen receptor-associated protein 24;GTPase Ran;GTP-binding nuclear protein Ran;Ras-like protein TC4;Ras-related nuclear protein;cDNA FLJ78394, highly similar to Homo sapiens RAN, member RAS oncogene family (RAN), mRNA;cDNA, FLJ92821, Homo sapiens RAN, member RAS oncogene family (RAN), mRNA;RAN, member RAS onco…	hCG_1744585;RAN;ARA24;OK/SW-cl.81	26 kDa protein;RAN, member RAS oncogene family, isoform CRA_c;GTP-binding nuclear protein Ran;27 kDa protein	B5MDF5;P62826;A8K3Z8	2.8761e-224	1.1013	25	1.1778	19	IPI00792352;IPI00795671;IPI00643041;IPI00796462;IPI00795109;IPI00044779;IPI00792120;IPI00794138	Putative uncharacterized protein RAN;RAN, member RAS oncogene family, isoform CRA_c;Androgen receptor-associated protein 24;GTPase Ran;GTP-binding nuclear protein Ran;Ras-like protein TC4;Ras-related nuclear protein;cDNA FLJ78394, highly similar to Homo sapiens RAN, member RAS oncogene family (RAN), mRNA;cDNA, FLJ92821, Homo sapiens RAN, member RAS oncogene family (RAN), mRNA;RAN, member RAS onco…	hCG_1744585;RAN;ARA24;OK/SW-cl.81	26 kDa protein;RAN, member RAS oncogene family, isoform CRA_c;GTP-binding nuclear protein Ran;27 kDa protein	B5MDF5;P62826;A8K3Z8	4.2922e-137	1.1247	13	1.2045	16	1.19115	1.113	0.252355	0.154454
IPI00027223;IPI00927256;IPI00926055;IPI00925000;IPI00925864;IPI00927373;IPI00924576;IPI00011107	Cytosolic NADP-isocitrate dehydrogenase;IDP;Isocitrate dehydrogenase [NADP] cytoplasmic;NADP(+)-specific ICDH;Oxalosuccinate decarboxylase;cDNA, FLJ92536, highly similar to Homo sapiens isocitrate dehydrogenase 1 (NADP+), soluble (IDH1), mRNA;Isocitrate dehydrogenase 1;Isocitrate dehydrogenase 1 (NADP+), soluble;IDH1 protein;Isocitrate dehydrogenase 1 (NADP+), soluble, isoform CRA_a;Putative unch…	IDH1;PICD;hCG_15937	Isocitrate dehydrogenase [NADP] cytoplasmic;cDNA FLJ57227, highly similar to Isocitrate dehydrogenase	O75874;B2R5M8;Q0QER2;Q567U4;Q6FHQ6;Q6FI37;Q6FIA4;Q7Z3V0;B4DXS4	2.6264e-134	1.0166	12	1.1229	5	IPI00027223;IPI00927256;IPI00926055;IPI00925000;IPI00925864;IPI00927373;IPI00924576	Cytosolic NADP-isocitrate dehydrogenase;IDP;Isocitrate dehydrogenase [NADP] cytoplasmic;NADP(+)-specific ICDH;Oxalosuccinate decarboxylase;cDNA, FLJ92536, highly similar to Homo sapiens isocitrate dehydrogenase 1 (NADP+), soluble (IDH1), mRNA;Isocitrate dehydrogenase 1;Isocitrate dehydrogenase 1 (NADP+), soluble;IDH1 protein;Isocitrate dehydrogenase 1 (NADP+), soluble, isoform CRA_a;Putative unch…	IDH1;PICD;hCG_15937	Isocitrate dehydrogenase [NADP] cytoplasmic;cDNA FLJ57227, highly similar to Isocitrate dehydrogenase	O75874;B2R5M8;Q0QER2;Q567U4;Q6FHQ6;Q6FI37;Q6FIA4;Q7Z3V0;B4DXS4	3.7553e-104	0.98633	6	1.2585	3	1.1907	1.00147	0.25181	0.002112
IPI00902991;IPI00013256;IPI00607841;IPI00909622	BetaCstF-64 variant 2;CF-1 64 kDa subunit;Cleavage stimulation factor 64 kDa subunit;Cleavage stimulation factor subunit 2;cDNA FLJ58787, highly similar to Cleavage stimulation factor 64 kDa subunit	CSTF2	BetaCstF-64 variant 2;Isoform 1 of Cleavage stimulation factor 64 kDa subunit;Isoform 2 of Cleavage stimulation factor 64 kDa subunit;cDNA FLJ58787, highly similar to Cleavage stimulation factor 64 kDa subunit	B3V096;P33240-1;P33240;P33240-2;B4DUD5	1.0958e-22	0.83058	2	1.406	2	IPI00902991;IPI00013256;IPI00607841;IPI00909622	BetaCstF-64 variant 2;CF-1 64 kDa subunit;Cleavage stimulation factor 64 kDa subunit;Cleavage stimulation factor subunit 2;cDNA FLJ58787, highly similar to Cleavage stimulation factor 64 kDa subunit	CSTF2	BetaCstF-64 variant 2;Isoform 1 of Cleavage stimulation factor 64 kDa subunit;Isoform 2 of Cleavage stimulation factor 64 kDa subunit;cDNA FLJ58787, highly similar to Cleavage stimulation factor 64 kDa subunit	B3V096;P33240-1;P33240;P33240-2;B4DUD5	3.0588e-10	1.164	2	0.96605	2	1.18602	0.99729	0.246134	-0.00391501
IPI00298961;IPI00893013;IPI00894253;IPI00892935;IPI00894515;IPI00893771;IPI00893889;IPI00894059;IPI00892777;IPI00893403;IPI00892684;IPI00894165;IPI00892827	Chromosome region maintenance 1 protein homolog;Exportin-1;cDNA FLJ42779 fis, clone BRAWH3005300, highly similar to Exportin-1;cDNA FLJ55480, highly similar to Exportin-1;cDNA, FLJ79380, highly similar to Exportin-1	CRM1;XPO1	Exportin-1;cDNA FLJ55480, highly similar to Exportin-1	O14980;B3KWD0;B4DR01;B7ZB16	0	1.0298	44	1.125	30	IPI00298961;IPI00893013;IPI00894253;IPI00892935;IPI00894515;IPI00893771;IPI00893889;IPI00894059;IPI00892777;IPI00893403;IPI00892684;IPI00894165;IPI00892827	Chromosome region maintenance 1 protein homolog;Exportin-1;cDNA FLJ42779 fis, clone BRAWH3005300, highly similar to Exportin-1;cDNA FLJ55480, highly similar to Exportin-1;cDNA, FLJ79380, highly similar to Exportin-1	CRM1;XPO1	Exportin-1;cDNA FLJ55480, highly similar to Exportin-1	O14980;B3KWD0;B4DR01;B7ZB16	2.993e-122	0.97993	9	1.246	9	1.1855	1.00487	0.245496	0.00700169
IPI00604590;IPI00795292;IPI00026260;IPI00029091;IPI00790982;IPI00790856;IPI00797082;IPI00794728	Nucleoside diphosphate kinase;C-myc purine-binding transcription factor PUF;nm23-H2;Nucleoside diphosphate kinase B	hCG_2001850;NME1-NME2;NM23B;NME2	Nucleoside diphosphate kinase;Isoform 3 of Nucleoside diphosphate kinase B;Isoform 1 of Nucleoside diphosphate kinase B	Q32Q12;P22392-2;P22392;P22392-1;Q6FHN3	0	1.0808	41	1.2127	38	IPI00604590;IPI00795292;IPI00026260;IPI00029091;IPI00790856;IPI00790982;IPI00797082;IPI00794728	Nucleoside diphosphate kinase;C-myc purine-binding transcription factor PUF;nm23-H2;Nucleoside diphosphate kinase B	hCG_2001850;NME1-NME2;NM23B;NME2	Nucleoside diphosphate kinase;Isoform 3 of Nucleoside diphosphate kinase B;Isoform 1 of Nucleoside diphosphate kinase B	Q32Q12;P22392-2;P22392;P22392-1;Q6FHN3	0	1.0316	22	1.1465	19	1.1796	1.0562	0.238298	0.078883
IPI00329633;IPI00908949;IPI00910719;IPI00328082;IPI00892711;IPI00412275;IPI00216874;IPI00784740	Threonine--tRNA ligase;Threonyl-tRNA synthetase, cytoplasmic;cDNA, FLJ96812, highly similar to Homo sapiens threonyl-tRNA synthetase (TARS), mRNA;cDNA FLJ38533 fis, clone HCHON2001108, highly similar to Threonyl-tRNA synthetase, cytoplasmic (EC 6.1.1.3);TARS protein;cDNA FLJ53464, highly similar to Threonyl-tRNA synthetase, cytoplasmic (EC 6.1.1.3);Threonyl-tRNA synthetase variant;cDNA FLJ55705, …	TARS	Threonyl-tRNA synthetase, cytoplasmic;cDNA FLJ53464, highly similar to Threonyl-tRNA synthetase, cytoplasmic;cDNA FLJ55705, highly similar to Threonyl-tRNA synthetase, cytoplasmic	P26639;B2RDX5;B3KTN2;Q5M7Z9;B4DEG8;Q53GX7;B4DKZ9	0	0.9314	27	1.1559	39	IPI00329633;IPI00908949;IPI00910719;IPI00328082;IPI00892711;IPI00412275;IPI00216874;IPI00784740	Threonine--tRNA ligase;Threonyl-tRNA synthetase, cytoplasmic;cDNA, FLJ96812, highly similar to Homo sapiens threonyl-tRNA synthetase (TARS), mRNA;cDNA FLJ38533 fis, clone HCHON2001108, highly similar to Threonyl-tRNA synthetase, cytoplasmic (EC 6.1.1.3);TARS protein;cDNA FLJ53464, highly similar to Threonyl-tRNA synthetase, cytoplasmic (EC 6.1.1.3);Threonyl-tRNA synthetase variant;cDNA FLJ55705, …	TARS	Threonyl-tRNA synthetase, cytoplasmic;cDNA FLJ53464, highly similar to Threonyl-tRNA synthetase, cytoplasmic;cDNA FLJ55705, highly similar to Threonyl-tRNA synthetase, cytoplasmic	P26639;B2RDX5;B3KTN2;Q5M7Z9;B4DEG8;Q53GX7;B4DKZ9	1.0536e-262	1.0192	26	1.1924	6	1.17415	0.9753	0.231617	-0.036082
IPI00645078;IPI00908755;IPI00026119;IPI00641319;IPI00644183;IPI00552452;IPI00646990;IPI00647463;IPI00383182	Protein A1S9;Ubiquitin-activating enzyme E1;Ubiquitin-like modifier-activating enzyme 1;cDNA FLJ54582, highly similar to Ubiquitin-activating enzyme E1;cDNA FLJ53392, highly similar to Ubiquitin-activating enzyme E1	A1S9T;UBA1;UBE1	Ubiquitin-like modifier-activating enzyme 1;cDNA FLJ53392, highly similar to Ubiquitin-activating enzyme E1	P22314;B4DDE4;B4DL67	0	1.095	88	1.1594	100	IPI00645078;IPI00908755;IPI00026119;IPI00641319;IPI00644183;IPI00552452;IPI00646990;IPI00647463;IPI00383182	Protein A1S9;Ubiquitin-activating enzyme E1;Ubiquitin-like modifier-activating enzyme 1;cDNA FLJ54582, highly similar to Ubiquitin-activating enzyme E1	A1S9T;UBA1;UBE1	Ubiquitin-like modifier-activating enzyme 1	P22314;B4DDE4	0	1.0779	51	1.1866	52	1.173	1.08645	0.230203	0.119622
IPI00003881	Heterogeneous nuclear ribonucleoprotein F;Heterogeneous nuclear ribonucleoprotein F, N-terminally processed;Nucleolin-like protein mcs94-1;cDNA FLJ57121, highly similar to Heterogeneous nuclear ribonucleoprotein F	HNRNPF;HNRPF;OK/SW-cl.23	Heterogeneous nuclear ribonucleoprotein F	P52597;B4DKS8;Q8NI96	0	1.1253	13	1.2013	12	IPI00003881	Heterogeneous nuclear ribonucleoprotein F;Heterogeneous nuclear ribonucleoprotein F, N-terminally processed;Nucleolin-like protein mcs94-1;cDNA FLJ57121, highly similar to Heterogeneous nuclear ribonucleoprotein F	HNRNPF;HNRPF;OK/SW-cl.23	Heterogeneous nuclear ribonucleoprotein F	P52597;B4DKS8;Q8NI96	0	1.16	26	1.1435	14	1.1724	1.14265	0.229465	0.192384
IPI00329801;IPI00872379	Anchorin CII;Annexin A5;Annexin V;Annexin-5;Calphobindin I;Endonexin II;Lipocortin V;Placental anticoagulant protein 4;Placental anticoagulant protein I;Thromboplastin inhibitor;Vascular anticoagulant-alpha;cDNA FLJ52002, highly similar to Annexin A5	ANX5;ANXA5;ENX2;PP4	Annexin A5;Putative uncharacterized protein ANXA5 (Fragment)	P08758;B4DNG6;Q6FHB3;A8MTE3	3.0547e-243	1.0207	23	1.0921	20	IPI00329801;IPI00872379	Anchorin CII;Annexin A5;Annexin V;Annexin-5;Calphobindin I;Endonexin II;Lipocortin V;Placental anticoagulant protein 4;Placental anticoagulant protein I;Thromboplastin inhibitor;Vascular anticoagulant-alpha;cDNA FLJ52002, highly similar to Annexin A5	ANX5;ANXA5;ENX2;PP4	Annexin A5;Putative uncharacterized protein ANXA5 (Fragment)	P08758;B4DNG6;Q6FHB3;A8MTE3	2.6621e-178	1.0899	12	1.2418	8	1.16695	1.0553	0.222743	0.0776532
IPI00029997;IPI00643842	6-phosphogluconolactonase	PGLS	6-phosphogluconolactonase	O95336	5.6706e-73	0.98496	13	1.1637	9	IPI00029997;IPI00643842	6-phosphogluconolactonase	PGLS	6-phosphogluconolactonase	O95336	2.0655e-46	0.97566	7	1.1624	5	1.16305	0.98031	0.217913	-0.0286901
IPI00465431	35 kDa lectin;Carbohydrate-binding protein 35;Galactose-specific lectin 3;Galactoside-binding protein;Galectin-3;IgE-binding protein;L-31;Laminin-binding protein;Lectin L-29;Mac-2 antigen;LGALS3 protein variant;LGALS3 protein;Lectin, galactoside-binding, soluble, 3;Full-length cDNA clone CS0DI041YE05 of Placenta of Homo sapiens (human);Galectin 3	LGALS3;MAC2	Galectin-3	P17931;Q59FR8;Q6FGL0;Q6IBA7;Q6NVH9;Q86TY5;Q8IXB9	3.9775e-12	1.0557	9	1.1673	9	IPI00465431	35 kDa lectin;Carbohydrate-binding protein 35;Galactose-specific lectin 3;Galactoside-binding protein;Galectin-3;IgE-binding protein;L-31;Laminin-binding protein;Lectin L-29;Mac-2 antigen;LGALS3 protein variant;LGALS3 protein;Lectin, galactoside-binding, soluble, 3;Full-length cDNA clone CS0DI041YE05 of Placenta of Homo sapiens (human);Galectin 3	LGALS3;MAC2	Galectin-3	P17931;Q59FR8;Q6FGL0;Q6IBA7;Q6NVH9;Q86TY5;Q8IXB9	3.3699e-13	1.0358	7	1.1577	4	1.1625	1.04575	0.217231	0.064538
IPI00479191;IPI00013881;IPI00908896;IPI00302133;IPI00925021	Heterogeneous nuclear ribonucleoprotein H;Heterogeneous nuclear ribonucleoprotein H, N-terminally processed;Putative uncharacterized protein DKFZp686A15170	HNRNPH1;HNRPH;HNRPH1;DKFZp686A15170	51 kDa protein;Heterogeneous nuclear ribonucleoprotein H	P31943;Q68DG4	0	1.1838	31	1.1911	32	IPI00479191;IPI00013881;IPI00908896;IPI00302133;IPI00925021	Heterogeneous nuclear ribonucleoprotein H;Heterogeneous nuclear ribonucleoprotein H, N-terminally processed;Putative uncharacterized protein DKFZp686A15170	HNRNPH1;HNRPH;HNRPH1;DKFZp686A15170	51 kDa protein;Heterogeneous nuclear ribonucleoprotein H	P31943;Q68DG4	0	1.1815	22	1.1302	12	1.16065	1.18265	0.214933	0.242023
IPI00295386;IPI00795334;IPI00909888;IPI00290462	15-hydroxyprostaglandin dehydrogenase [NADP+];Carbonyl reductase [NADPH] 1;NADPH-dependent carbonyl reductase 1;Prostaglandin 9-ketoreductase;Prostaglandin-E(2) 9-reductase;Putative uncharacterized protein CBR1;Carbonyl reductase 1, isoform CRA_c;cDNA FLJ60474, highly similar to Carbonyl reductase	CBR;CBR1;CRN;hCG_401084	Carbonyl reductase [NADPH] 1;Putative uncharacterized protein CBR1;Carbonyl reductase 1, isoform CRA_c	P16152;A8MTM1;B4DFK7	4.9004e-210	1.0301	7	1.1354	8	IPI00295386;IPI00795334;IPI00909888;IPI00290462	15-hydroxyprostaglandin dehydrogenase [NADP+];Carbonyl reductase [NADPH] 1;NADPH-dependent carbonyl reductase 1;Prostaglandin 9-ketoreductase;Prostaglandin-E(2) 9-reductase;Putative uncharacterized protein CBR1;Carbonyl reductase 1, isoform CRA_c;cDNA FLJ60474, highly similar to Carbonyl reductase	CBR;CBR1;CRN;hCG_401084	Carbonyl reductase [NADPH] 1;Putative uncharacterized protein CBR1;Carbonyl reductase 1, isoform CRA_c	P16152;A8MTM1;B4DFK7	8.6038e-97	1.004	2	1.1739	2	1.15465	1.01705	0.207456	0.0243906
IPI00218918;IPI00549413;IPI00908577;IPI00643231	Annexin A1;Annexin I;Annexin-1;Calpactin II;Calpactin-2;Chromobindin-9;Lipocortin I;p35;Phospholipase A2 inhibitory protein;ANXA1 protein;Annexin A1, isoform CRA_a	ANX1;ANXA1;LPC1;hCG_17305;RP11-71A24.1-002;RP11-71A24.1-004	Annexin A1;Annexin A1	P04083;B5BU38;Q05BR2;Q5TZZ9;Q5T3N1	0	1.0464	25	1.1425	23	IPI00218918;IPI00549413;IPI00908577;IPI00643231	Annexin A1;Annexin I;Annexin-1;Calpactin II;Calpactin-2;Chromobindin-9;Lipocortin I;p35;Phospholipase A2 inhibitory protein;ANXA1 protein;Annexin A1, isoform CRA_a;cDNA FLJ51887, highly similar to Annexin A1	ANX1;ANXA1;LPC1;hCG_17305;RP11-71A24.1-002;RP11-71A24.1-004	Annexin A1;Annexin A1;cDNA FLJ51887, highly similar to Annexin A1	P04083;B5BU38;Q05BR2;Q5TZZ9;Q5T3N1;B4DL19	0	1.0278	17	1.166	12	1.15425	1.0371	0.206956	0.052555
IPI00000811;IPI00789119;IPI00796198	Macropain delta chain;Multicatalytic endopeptidase complex delta chain;Proteasome delta chain;Proteasome subunit beta type-6;Proteasome subunit Y;Proteasome subunit beta type	LMPY;PSMB6;Y;hCG_32695	Proteasome subunit beta type-6;20 kDa protein	P28072;Q6IAT9	2.2177e-54	0.88913	5	1.1308	4	IPI00000811;IPI00789119;IPI00796198	Macropain delta chain;Multicatalytic endopeptidase complex delta chain;Proteasome delta chain;Proteasome subunit beta type-6;Proteasome subunit Y;Proteasome subunit beta type	LMPY;PSMB6;Y;hCG_32695	Proteasome subunit beta type-6;20 kDa protein	P28072;Q6IAT9	1.9539e-29	1.0421	4	1.174	6	1.1524	0.965615	0.204642	-0.05048
IPI00003362	78 kDa glucose-regulated protein;Endoplasmic reticulum lumenal Ca(2+)-binding protein grp78;Heat shock 70 kDa protein 5;Immunoglobulin heavy chain-binding protein;cDNA FLJ60062, highly similar to 78 kDa glucose-regulated protein;HSPA5 protein	GRP78;HSPA5	HSPA5 protein	P11021;B4DEF7;Q2KHP4	0	1.0134	37	1.1643	38	IPI00003362	78 kDa glucose-regulated protein;Endoplasmic reticulum lumenal Ca(2+)-binding protein grp78;Heat shock 70 kDa protein 5;Immunoglobulin heavy chain-binding protein;cDNA FLJ60062, highly similar to 78 kDa glucose-regulated protein;HSPA5 protein	GRP78;HSPA5	HSPA5 protein	P11021;B4DEF7;Q2KHP4	0	0.97193	24	1.1388	9	1.15155	0.992665	0.203577	-0.0106212
IPI00219910;IPI00783862	Biliverdin reductase B;Biliverdin-IX beta-reductase;Flavin reductase;Green heme-binding protein;NADPH-dependent diaphorase;NADPH-flavin reductase	BLVRB;FLR	22 kDa protein;Flavin reductase	P30043	4.6378e-206	1.0705	12	1.1713	9	IPI00219910;IPI00783862	Biliverdin reductase B;Biliverdin-IX beta-reductase;Flavin reductase;Green heme-binding protein;NADPH-dependent diaphorase;NADPH-flavin reductase	BLVRB;FLR	22 kDa protein;Flavin reductase	P30043	1.324e-86	1.0523	7	1.1313	6	1.1513	1.0614	0.203264	0.0859685
IPI00003818;IPI00651624;IPI00916732;IPI00915775	Kynureninase;L-kynurenine hydrolase;cDNA FLJ77887, highly similar to Human L-kynurenine hydrolase mRNA;cDNA FLJ78002, highly similar to Homo sapiens kynureninase (L-kynurenine hydrolase) (KYNU), mRNA;Kynureninase (L-kynurenine hydrolase) variant;Putative uncharacterized protein KYNU;Kynureninase (L-kynurenine hydrolase);Kynureninase (L-kynurenine hydrolase), isoform CRA_a	KYNU;hCG_19705	Kynureninase;kynureninase (L-kynurenine hydrolase) isoform b	Q16719;A8K4D5;A8K7T0;Q53F63;Q53SY0;Q53SX6;Q9BVW3	1.521e-217	0.96871	15	1.1154	13	IPI00003818;IPI00651624;IPI00916732;IPI00915775	Kynureninase;L-kynurenine hydrolase;cDNA FLJ77887, highly similar to Human L-kynurenine hydrolase mRNA;cDNA FLJ78002, highly similar to Homo sapiens kynureninase (L-kynurenine hydrolase) (KYNU), mRNA;Kynureninase (L-kynurenine hydrolase) variant;Putative uncharacterized protein KYNU;Kynureninase (L-kynurenine hydrolase);Kynureninase (L-kynurenine hydrolase), isoform CRA_a	KYNU;hCG_19705	Kynureninase;kynureninase (L-kynurenine hydrolase) isoform b;Putative uncharacterized protein KYNU	Q16719;A8K4D5;A8K7T0;Q53F63;Q53SY0;Q53SX6;Q9BVW3;B8ZZA3	8.3423e-86	0.97732	8	1.1769	6	1.14615	0.973015	0.196796	-0.039466
IPI00647915;IPI00550363;IPI00644531;IPI00922126;IPI00947530	SM22-alpha homolog;Transgelin-2	CDABP0035;KIAA0120;TAGLN2	24 kDa protein;Transgelin-2;21 kDa protein	P37802	0	1.0442	32	1.1749	20	IPI00647915;IPI00550363;IPI00644531;IPI00922126;IPI00947530	SM22-alpha homolog;Transgelin-2	CDABP0035;KIAA0120;TAGLN2	24 kDa protein;Transgelin-2;21 kDa protein	P37802	0	1.0398	21	1.1158	17	1.14535	1.042	0.195789	0.0593553
IPI00299608;IPI00456695;IPI00917594;IPI00916632;IPI00916809;IPI00916965	26S proteasome non-ATPase regulatory subunit 1;26S proteasome regulatory subunit RPN2;26S proteasome regulatory subunit S1;26S proteasome subunit p112;cDNA, FLJ92896, highly similar to Homo sapiens proteasome (prosome, macropain) 26S subunit, non-ATPase, 1 (PSMD1), mRNA;PSMD1 protein	PSMD1	Isoform 1 of 26S proteasome non-ATPase regulatory subunit 1;Isoform 2 of 26S proteasome non-ATPase regulatory subunit 1	Q99460-1;Q99460;B2R6D0;Q05BX4;Q05CW6;Q99460-2	5.6614e-132	1.0725	11	1.1483	5	IPI00299608;IPI00456695;IPI00916632;IPI00917594;IPI00916809	26S proteasome non-ATPase regulatory subunit 1;26S proteasome regulatory subunit RPN2;26S proteasome regulatory subunit S1;26S proteasome subunit p112;cDNA, FLJ92896, highly similar to Homo sapiens proteasome (prosome, macropain) 26S subunit, non-ATPase, 1 (PSMD1), mRNA;PSMD1 protein	PSMD1	Isoform 1 of 26S proteasome non-ATPase regulatory subunit 1;Isoform 2 of 26S proteasome non-ATPase regulatory subunit 1	Q99460-1;Q99460;B2R6D0;Q05BX4;Q05CW6;Q99460-2	1.7972e-101	1.1148	4	1.1422	4	1.14525	1.09365	0.195663	0.129151
IPI00031461;IPI00940148;IPI00640006;IPI00645255;IPI00514395;IPI00513929	cDNA FLJ60299, highly similar to Rab GDP dissociation inhibitor beta;GDP dissociation inhibitor 2;Guanosine diphosphate dissociation inhibitor 2;Rab GDP dissociation inhibitor beta;cDNA, FLJ92845, Homo sapiens GDP dissociation inhibitor 2 (GDI2), mRNA;GDI2 protein;GDP dissociation inhibitor 2 isoform 1;GDP dissociation inhibitor 2, isoform CRA_b;cDNA FLJ16452 fis, clone BRAWH3002467, highly simil…	GDI2;RP11-318E3.2-007;RABGDIB;hCG_24071;RP11-318E3.2-001;RP11-318E3.2-002;RP11-318E3.2-005	cDNA FLJ60299, highly similar to Rab GDP dissociation inhibitor beta;Rab GDP dissociation inhibitor beta;GDP dissociation inhibitor 2 isoform 2;GDP dissociation inhibitor 2	B4DLV7;Q5SX90;P50395;Q6IAT1;B3KVE3;Q5SX88;Q8TB95;Q5SX87	0	1.0787	19	1.1596	22	IPI00031461;IPI00940148;IPI00640006;IPI00645255;IPI00514395;IPI00513929;IPI00878124	cDNA FLJ60299, highly similar to Rab GDP dissociation inhibitor beta;GDP dissociation inhibitor 2;Guanosine diphosphate dissociation inhibitor 2;Rab GDP dissociation inhibitor beta;cDNA, FLJ92845, Homo sapiens GDP dissociation inhibitor 2 (GDI2), mRNA;GDI2 protein;GDP dissociation inhibitor 2 isoform 1;GDP dissociation inhibitor 2, isoform CRA_b;cDNA FLJ16452 fis, clone BRAWH3002467, highly simil…	GDI2;RP11-318E3.2-007;RABGDIB;hCG_24071;RP11-318E3.2-001;RP11-318E3.2-002;RP11-318E3.2-005;RP11-318E3.2-003	cDNA FLJ60299, highly similar to Rab GDP dissociation inhibitor beta;Rab GDP dissociation inhibitor beta;GDP dissociation inhibitor 2 isoform 2;GDP dissociation inhibitor 2;GDP dissociation inhibitor 2	B4DLV7;Q5SX90;P50395;Q6IAT1;B3KVE3;Q5SX88;Q8TB95;Q5SX87;Q5SX91	1.9953e-171	1.0456	8	1.1294	5	1.1445	1.06215	0.194717	0.0869875
IPI00940000;IPI00889541;IPI00651677;IPI00651653;IPI00947363;IPI00952778;IPI00879638;IPI00847768;IPI00023785	DEAD box polypeptide 17 isoform p82 variant;DEAD box protein 17;DEAD box protein p72;Probable ATP-dependent RNA helicase DDX17;RNA-dependent helicase p72;DEAD (Asp-Glu-Ala-Asp) box polypeptide 17;Putative uncharacterized protein DDX17;cDNA FLJ58652, highly similar to Probable ATP-dependent RNA helicase DDX17 (EC 3.6.1.-)	DDX17;RP3-434P1.4-009;RP3-434P1.4-005	DEAD box polypeptide 17 isoform 3;Isoform 4 of Probable ATP-dependent RNA helicase DDX17;Isoform 2 of Probable ATP-dependent RNA helicase DDX17;Isoform 3 of Probable ATP-dependent RNA helicase DDX17;Putative uncharacterized protein DDX17;Putative uncharact	Q59F66;Q92841-4;Q92841;Q92841-2;B1AHM1;Q92841-3;C9J5E1;Q92841-1;C9JMU5;B1AHM2;B4DZQ7	0	1.2364	27	1.2309	36	IPI00940000;IPI00889541;IPI00651677;IPI00651653;IPI00947363;IPI00952778;IPI00879638;IPI00847768;IPI00023785	DEAD box polypeptide 17 isoform p82 variant;DEAD box protein 17;DEAD box protein p72;Probable ATP-dependent RNA helicase DDX17;RNA-dependent helicase p72;DEAD (Asp-Glu-Ala-Asp) box polypeptide 17;Putative uncharacterized protein DDX17	DDX17;RP3-434P1.4-009	DEAD box polypeptide 17 isoform 3;Isoform 4 of Probable ATP-dependent RNA helicase DDX17;Isoform 2 of Probable ATP-dependent RNA helicase DDX17;Isoform 3 of Probable ATP-dependent RNA helicase DDX17;Putative uncharacterized protein DDX17;Putative uncharact	Q59F66;Q92841-4;Q92841;Q92841-2;B1AHM1;Q92841-3;C9J5E1;Q92841-1;C9JMU5	1.9568e-196	1.12	17	1.0563	10	1.1436	1.1782	0.193583	0.236584
IPI00383581;IPI00441414	Alpha-glucosidase 2;Glucosidase II subunit alpha;Neutral alpha-glucosidase AB;cDNA FLJ54035, highly similar to Neutral alpha-glucosidase AB;cDNA FLJ61290, highly similar to Neutral alpha-glucosidase AB;cDNA FLJ54057, highly similar to Neutral alpha-glucosidase AB	G2AN;GANAB;KIAA0088	cDNA FLJ61290, highly similar to Neutral alpha-glucosidase AB;Isoform 3 of Neutral alpha-glucosidase AB	Q14697-1;Q14697;B4DIW2;B4DJ30;B4DSM6;Q14697-3	7.3013e-267	0.99858	34	1.0922	27	IPI00383581;IPI00011454;IPI00441414;IPI00747078	Alpha-glucosidase 2;Glucosidase II subunit alpha;Neutral alpha-glucosidase AB;cDNA FLJ54035, highly similar to Neutral alpha-glucosidase AB;cDNA FLJ61290, highly similar to Neutral alpha-glucosidase AB;cDNA FLJ54057, highly similar to Neutral alpha-glucosidase AB;cDNA FLJ59643, highly similar to Neutral alpha-glucosidase AB	G2AN;GANAB;KIAA0088	cDNA FLJ61290, highly similar to Neutral alpha-glucosidase AB;Isoform 2 of Neutral alpha-glucosidase AB;Isoform 3 of Neutral alpha-glucosidase AB	Q14697-1;Q14697;B4DIW2;B4DJ30;B4DSM6;Q14697-2;B4DZ53;Q14697-3	5.6116e-269	1.0027	21	1.1948	28	1.1435	1.00064	0.193456	0.000923029
IPI00026089;IPI00917430	Pre-mRNA-splicing factor SF3b 155 kDa subunit;Spliceosome-associated protein 155;Splicing factor 3B subunit 1;SF3B1 protein;Putative uncharacterized protein DKFZp434M052	SAP155;SF3B1;DKFZp434M052	Splicing factor 3B subunit 1	O75533;A0JLT9;A0PJH5;Q32Q20;Q7Z497;Q9NTB4	8.6699e-254	1.1635	25	1.1451	33	IPI00026089;IPI00917430	Pre-mRNA-splicing factor SF3b 155 kDa subunit;Spliceosome-associated protein 155;Splicing factor 3B subunit 1;SF3B1 protein;Putative uncharacterized protein DKFZp434M052	SAP155;SF3B1;DKFZp434M052	Splicing factor 3B subunit 1	O75533;A0JLT9;A0PJH5;Q32Q20;Q7Z497;Q9NTB4	1.0487e-110	1.1627	10	1.1418	11	1.14345	1.1631	0.193393	0.217975
IPI00291006;IPI00924593;IPI00927864	Malate dehydrogenase, mitochondrial;Malate dehydrogenase;cDNA FLJ52880, highly similar to Malate dehydrogenase, mitochondrial (EC 1.1.1.37)	MDH2	Malate dehydrogenase, mitochondrial;cDNA FLJ52880, highly similar to Malate dehydrogenase, mitochondrial;Malate dehydrogenase	P40926;Q0QF37;Q6FHZ0;Q75MT9;B4DE44;B3KTM1	2.428e-235	1.0337	13	1.0926	10	IPI00291006;IPI00924593;IPI00927864	Malate dehydrogenase, mitochondrial;Malate dehydrogenase;cDNA FLJ52880, highly similar to Malate dehydrogenase, mitochondrial (EC 1.1.1.37)	MDH2	Malate dehydrogenase, mitochondrial;cDNA FLJ52880, highly similar to Malate dehydrogenase, mitochondrial;Malate dehydrogenase	P40926;Q0QF37;Q6FHZ0;Q75MT9;B4DE44;B3KTM1	7.5809e-129	1.0583	5	1.1914	4	1.142	1.046	0.191563	0.0648829
IPI00028888;IPI00220684;IPI00220683;IPI00220685;IPI00903278;IPI00915340	AU-rich element RNA-binding protein 1;Heterogeneous nuclear ribonucleoprotein D0;cDNA FLJ54150, highly similar to Heterogeneous nuclear ribonucleoprotein D0;cDNA FLJ61020, highly similar to Heterogeneous nuclear ribonucleoprotein D0;P37 AUF1;Putative uncharacterized protein HNRNPD	AUF1;HNRNPD;HNRPD	Isoform 1 of Heterogeneous nuclear ribonucleoprotein D0;Isoform 3 of Heterogeneous nuclear ribonucleoprotein D0;Isoform 2 of Heterogeneous nuclear ribonucleoprotein D0;Isoform 4 of Heterogeneous nuclear ribonucleoprotein D0;P37 AUF1;Putative uncharacterize	Q14103-1;Q14103;Q14103-3;Q14103-2;B4DTC3;B4E0W4;Q14103-4;Q12771;B9ZVU1	7.4905e-123	1.3361	26	1.1857	22	IPI00028888;IPI00220683;IPI00220684;IPI00220685;IPI00903278;IPI00915340	AU-rich element RNA-binding protein 1;Heterogeneous nuclear ribonucleoprotein D0;cDNA FLJ54150, highly similar to Heterogeneous nuclear ribonucleoprotein D0;cDNA FLJ61020, highly similar to Heterogeneous nuclear ribonucleoprotein D0;P37 AUF1;Putative uncharacterized protein HNRNPD	AUF1;HNRNPD;HNRPD	Isoform 1 of Heterogeneous nuclear ribonucleoprotein D0;Isoform 2 of Heterogeneous nuclear ribonucleoprotein D0;Isoform 3 of Heterogeneous nuclear ribonucleoprotein D0;Isoform 4 of Heterogeneous nuclear ribonucleoprotein D0;P37 AUF1;Putative uncharacterize	Q14103-1;Q14103;Q14103-2;B4DTC3;B4E0W4;Q14103-3;Q14103-4;Q12771;B9ZVU1	2.1358e-160	1.232	9	1.0957	7	1.1407	1.28405	0.189919	0.360701
IPI00640817;IPI00018342;IPI00515036;IPI00743623;IPI00844054;IPI00943762	Adenylate kinase 1 variant;Adenylate kinase 1;Adenylate kinase isoenzyme 1;ATP-AMP transphosphorylase 1;Myokinase;Adenylate kinase 1, isoform CRA_b;AK1 protein;cDNA, FLJ94359, Homo sapiens adenylate kinase 1 (AK1), mRNA	AK1;RP11-203J24.1-009;hCG_2039407;RP11-203J24.1-008;RP11-203J24.1-011	Adenylate kinase 1;Adenylate kinase isoenzyme 1;Adenylate kinase 1	Q53EY8;Q5T9B7;P00568;Q6FGX9;Q5T9B8	1.4681e-82	0.949	11	1.2416	9	IPI00640817;IPI00018342;IPI00515036	Adenylate kinase 1 variant;Adenylate kinase 1;Adenylate kinase isoenzyme 1;ATP-AMP transphosphorylase 1;Myokinase;Adenylate kinase 1, isoform CRA_b;AK1 protein;cDNA, FLJ94359, Homo sapiens adenylate kinase 1 (AK1), mRNA	AK1;RP11-203J24.1-009;hCG_2039407;RP11-203J24.1-008;RP11-203J24.1-011	Adenylate kinase 1;Adenylate kinase isoenzyme 1;Adenylate kinase 1	Q53EY8;Q5T9B7;P00568;Q6FGX9;Q5T9B8	4.6042e-92	1.0862	2	1.0336	5	1.1376	1.0176	0.185993	0.0251706
IPI00646304;IPI00791367	Cyclophilin B;CYP-S1;Peptidyl-prolyl cis-trans isomerase B;Rotamase B;S-cyclophilin	CYPB;PPIB	Peptidyl-prolyl cis-trans isomerase B;20 kDa protein	P23284	2.5306e-165	1.0614	17	1.2046	18	IPI00646304;IPI00791367	Cyclophilin B;CYP-S1;Peptidyl-prolyl cis-trans isomerase B;Rotamase B;S-cyclophilin	CYPB;PPIB	Peptidyl-prolyl cis-trans isomerase B;20 kDa protein	P23284	6.3421e-127	1.0091	7	1.0696	10	1.1371	1.03525	0.185359	0.0499792
IPI00020632;IPI00909521;IPI00640430;IPI00514341;IPI00642128;IPI00941527	Argininosuccinate synthase;Citrulline--aspartate ligase;cDNA FLJ54252, highly similar to Argininosuccinate synthase (EC 6.3.4.5)	ASS;ASS1;hCG_31245;RP11-618A20.2-002	Argininosuccinate synthase;cDNA FLJ54252, highly similar to Argininosuccinate synthase	P00966;A8KAP9;Q5T6L4;B4E395	7.5389e-184	1.0868	21	1.17	22	IPI00020632;IPI00909521;IPI00640430;IPI00514341;IPI00642128;IPI00941527	Argininosuccinate synthase;Citrulline--aspartate ligase;cDNA FLJ54252, highly similar to Argininosuccinate synthase (EC 6.3.4.5)	ASS;ASS1;hCG_31245;RP11-618A20.2-002	Argininosuccinate synthase;cDNA FLJ54252, highly similar to Argininosuccinate synthase	P00966;A8KAP9;Q5T6L4;B4E395	5.0636e-93	1.0264	15	1.1023	8	1.13615	1.0566	0.184153	0.0794293
IPI00054042;IPI00217449;IPI00217450;IPI00943949;IPI00293242;IPI00927953;IPI00924676;IPI00927795;IPI00398199;IPI00478385;IPI00879176;IPI00432873;IPI00952758;IPI00514156;IPI00926158	Bruton tyrosine kinase-associated protein 135;General transcription factor II-I;SRF-Phox1-interacting protein;Williams-Beuren syndrome chromosomal region 6 protein;cDNA FLJ55916, highly similar to General transcription factor II-I;cDNA FLJ77440, highly similar to Homo sapiens general transcription factor II, i (GTF2I), transcript variant 2, mRNA;General transcription factor II, i;cDNA FLJ56355, h…	BAP135;GTF2I;WBSCR6	Isoform 1 of General transcription factor II-I;Isoform 3 of General transcription factor II-I;Isoform 4 of General transcription factor II-I;general transcription factor IIi isoform 5;Isoform 2 of General transcription factor II-I;cDNA FLJ61347, highly sim	P78347-1;P78347;B4DH52;P78347-3;A8K9W7;P78347-4;Q499G6;P78347-2;B4DM07;B4DRA9	9.6105e-100	1.1035	12	1.2404	15	IPI00054042;IPI00217449;IPI00217450;IPI00943949;IPI00293242;IPI00927953;IPI00924676;IPI00924483	Bruton tyrosine kinase-associated protein 135;General transcription factor II-I;SRF-Phox1-interacting protein;Williams-Beuren syndrome chromosomal region 6 protein;cDNA FLJ55916, highly similar to General transcription factor II-I;cDNA FLJ77440, highly similar to Homo sapiens general transcription factor II, i (GTF2I), transcript variant 2, mRNA;General transcription factor II, i;cDNA FLJ56355, h…	BAP135;GTF2I;WBSCR6	Isoform 1 of General transcription factor II-I;Isoform 3 of General transcription factor II-I;Isoform 4 of General transcription factor II-I;general transcription factor IIi isoform 5;Isoform 2 of General transcription factor II-I;cDNA FLJ61347, highly sim	P78347-1;P78347;B4DH52;P78347-3;A8K9W7;P78347-4;Q499G6;P78347-2;B4DM07;B4DRA9	2.4821e-35	1.0717	7	1.0263	6	1.13335	1.0876	0.180593	0.121148
IPI00007765;IPI00922694	75 kDa glucose-regulated protein;Heat shock 70 kDa protein 9;Mortalin;Peptide-binding protein 74;Stress-70 protein, mitochondrial;cDNA FLJ51811, highly similar to Stress-70 protein, mitochondrial;cDNA FLJ51907, highly similar to Stress-70 protein, mitochondrial;Heat shock 70 kDa protein 9B;HSPA9 protein;Catecholamine-regulated protein 40;cDNA FLJ51903, highly similar to Stress-70 protein, mitocho…	GRP75;HSPA9;HSPA9B	Stress-70 protein, mitochondrial;cDNA FLJ51903, highly similar to Stress-70 protein, mitochondrial	P38646;B7Z1V7;B7Z4V2;Q2F839;Q8N1C8;A1XP52;B7Z4T3	2.5735e-304	1.1072	24	1.3459	23	IPI00007765;IPI00922694	75 kDa glucose-regulated protein;Heat shock 70 kDa protein 9;Mortalin;Peptide-binding protein 74;Stress-70 protein, mitochondrial;cDNA FLJ51811, highly similar to Stress-70 protein, mitochondrial;cDNA FLJ51907, highly similar to Stress-70 protein, mitochondrial;Heat shock 70 kDa protein 9B;HSPA9 protein;Catecholamine-regulated protein 40;cDNA FLJ51903, highly similar to Stress-70 protein, mitocho…	GRP75;HSPA9;HSPA9B	Stress-70 protein, mitochondrial;cDNA FLJ51903, highly similar to Stress-70 protein, mitochondrial	P38646;B7Z1V7;B7Z4V2;Q2F839;Q8N1C8;A1XP52;B7Z4T3	6.7364e-230	1.1381	17	0.91947	2	1.13268	1.12265	0.179747	0.166908
IPI00549725;IPI00453476;IPI00374975;IPI00218570;IPI00844133;IPI00786897;IPI00847670;IPI00930416	BPG-dependent PGAM 1;Phosphoglycerate mutase 1;Phosphoglycerate mutase isozyme B;cDNA FLJ53048, highly similar to Phosphoglycerate mutase 1 (EC 5.4.2.1);cDNA FLJ51983, highly similar to Phosphoglycerate mutase 1 (EC 5.4.2.1);cDNA FLJ53061, highly similar to Phosphoglycerate mutase 1 (EC 5.4.2.1);HCG2015269, isoform CRA_c;cDNA, FLJ78809, highly similar to Phosphoglycerate mutase 1 (EC 5.4.2.1);Pho…	CDABP0006;PGAM1;PGAMA;hCG_2015269;hCG_25778;RP11-452K12.8-001	Phosphoglycerate mutase 1;29 kDa protein	P18669;B4DJA4;B4DKL5;B4DMJ7;B7Z9E5;Q0D2Q6;Q53G35;Q6FHK8;Q6FHU2;Q6P6D7	1.1986e-227	0.99098	24	1.1229	16	IPI00549725;IPI00453476;IPI00374975;IPI00218570;IPI00844133;IPI00786897;IPI00847670;IPI00930416	BPG-dependent PGAM 1;Phosphoglycerate mutase 1;Phosphoglycerate mutase isozyme B;cDNA FLJ53048, highly similar to Phosphoglycerate mutase 1 (EC 5.4.2.1);cDNA FLJ51983, highly similar to Phosphoglycerate mutase 1 (EC 5.4.2.1);cDNA FLJ53061, highly similar to Phosphoglycerate mutase 1 (EC 5.4.2.1);HCG2015269, isoform CRA_c;cDNA, FLJ78809, highly similar to Phosphoglycerate mutase 1 (EC 5.4.2.1);Pho…	CDABP0006;PGAM1;PGAMA;hCG_2015269;hCG_25778;RP11-452K12.8-001	Phosphoglycerate mutase 1;29 kDa protein	P18669;B4DJA4;B4DKL5;B4DMJ7;B7Z9E5;Q0D2Q6;Q53G35;Q6FHK8;Q6FHU2;Q6P6D7	1.9463e-132	1.0306	15	1.1422	14	1.13255	1.01079	0.179575	0.0154833
IPI00848090;IPI00908511;IPI00027341;IPI00916783;IPI00917562;REV__IPI00848090;REV__IPI00027341;REV__IPI00916783;REV__IPI00908511;REV__IPI00917562;IPI00917178	cDNA, FLJ94534, highly similar to Homo sapiens capping protein (actin filament), gelsolin-like(CAPG), mRNA;cDNA FLJ51488, highly similar to Macrophage capping protein;Actin regulatory protein CAP-G;Macrophage-capping protein;Putative uncharacterized protein CAPG	AFCP;CAPG;MCP	gelsolin-like capping protein;cDNA FLJ51488, highly similar to Macrophage capping protein;Macrophage-capping protein;Putative uncharacterized protein CAPG	B2R9S4;B4DU58;C9JA39;P40121;B8ZZS7	2.8065e-219	1.0308	15	1.1242	10	IPI00848090;IPI00908511;IPI00027341;IPI00916783;IPI00917562;IPI00917178	cDNA, FLJ94534, highly similar to Homo sapiens capping protein (actin filament), gelsolin-like(CAPG), mRNA;cDNA FLJ51488, highly similar to Macrophage capping protein;Actin regulatory protein CAP-G;Macrophage-capping protein;Putative uncharacterized protein CAPG	AFCP;CAPG;MCP	gelsolin-like capping protein;cDNA FLJ51488, highly similar to Macrophage capping protein;Macrophage-capping protein;Putative uncharacterized protein CAPG	B2R9S4;B4DU58;C9JA39;P40121;B8ZZS7	3.6516e-119	0.98417	8	1.1403	6	1.13225	1.00748	0.179193	0.0107584
IPI00916768;IPI00075248;IPI00794543;IPI00386621;IPI00916600;IPI00945782;IPI00915959;IPI00216984;IPI00219796;IPI00646205	Calmodulin;Calmodulin 1 (Phosphorylase kinase, delta), isoform CRA_a;Calmodulin 3 (Phosphorylase kinase, delta), isoform CRA_b;cDNA FLJ61744, highly similar to Calmodulin;cDNA FLJ75174, highly similar to Homo sapiens calmodulin 1 (phosphorylase kinase, delta), mRNA;cDNA, FLJ96792, highly similar to Homo sapiens calmodulin 2 (phosphorylase kinase, delta) (CALM2), mRNA;CALM3 protein;CALM1 protein;C…	CALM;CALM1;CALM2;CALM3;CALML2;CAM;CAM1;CAM2;CAM3;CAMB;CAMC;CAMIII;hCG_20313;hCG_21749;hCG_17033	21 kDa protein;Calmodulin;cDNA FLJ75174, highly similar to Homo sapiens calmodulin 1 (phosphorylase kinase, delta), mRNA;CALM3 protein;22 kDa protein;calmodulin 1 isoform 2	P62158;B4DJ51;A8K1M2;B2RDW0;Q9BRL5;Q96HY3	0	1.1286	196	1.1517	110	IPI00916768;IPI00075248;IPI00794543;IPI00386621;IPI00916600;IPI00945782;IPI00915959;IPI00219796;IPI00216984;IPI00646205	Calmodulin;Calmodulin 1 (Phosphorylase kinase, delta), isoform CRA_a;Calmodulin 3 (Phosphorylase kinase, delta), isoform CRA_b;cDNA FLJ61744, highly similar to Calmodulin;cDNA FLJ75174, highly similar to Homo sapiens calmodulin 1 (phosphorylase kinase, delta), mRNA;cDNA, FLJ96792, highly similar to Homo sapiens calmodulin 2 (phosphorylase kinase, delta) (CALM2), mRNA;CALM3 protein;CALM1 protein;C…	CALM;CALM1;CALM2;CALM3;CALML2;CAM;CAM1;CAM2;CAM3;CAMB;CAMC;CAMIII;hCG_20313;hCG_21749;hCG_17033	21 kDa protein;Calmodulin;cDNA FLJ75174, highly similar to Homo sapiens calmodulin 1 (phosphorylase kinase, delta), mRNA;CALM3 protein;22 kDa protein;calmodulin 1 isoform 2	P62158;B4DJ51;A8K1M2;B2RDW0;Q9BRL5;Q96HY3	0	1.0639	132	1.1109	88	1.1313	1.09625	0.177982	0.132577
IPI00938079;IPI00246058;IPI00797599;IPI00926014;IPI00942087;IPI00943244;IPI00789478;IPI00924996;IPI00924740;IPI00925321;IPI00798229	cDNA FLJ55458, highly similar to Programmed cell death 6-interacting protein;cDNA FLJ56126, highly similar to Programmed cell death 6-interacting protein;Dopamine receptor interacting protein 4;PDCD6IP protein;ALG-2-interacting protein 1;Hp95;Programmed cell death 6-interacting protein	DRIP4;PDCD6IP;AIP1;ALIX;KIAA1375	programmed cell death 6 interacting protein isoform 2;Programmed cell death 6-interacting protein	B4DHD2;B7Z5C1;Q4W4Y1;Q6NUS1;Q8WUM4	1.9622e-193	0.88636	8	1.1322	10	IPI00938079;IPI00246058;IPI00789478	cDNA FLJ55458, highly similar to Programmed cell death 6-interacting protein;cDNA FLJ56126, highly similar to Programmed cell death 6-interacting protein;Dopamine receptor interacting protein 4;PDCD6IP protein;ALG-2-interacting protein 1;Hp95;Programmed cell death 6-interacting protein	DRIP4;PDCD6IP;AIP1;ALIX;KIAA1375	programmed cell death 6 interacting protein isoform 2;Programmed cell death 6-interacting protein	B4DHD2;B7Z5C1;Q4W4Y1;Q6NUS1;Q8WUM4	2.8943e-117	0.93649	3	1.1272	3	1.1297	0.911425	0.17594	-0.133804
IPI00021263;IPI00789337;IPI00793388;IPI00790689	14-3-3 protein zeta/delta;Protein kinase C inhibitor protein 1;Tyrosine 3-monooxygenase/tryptophan 5-monooxygenase activation protein zeta polypeptide;cDNA, FLJ79516, highly similar to 14-3-3 protein zeta/delta;cDNA FLJ50142, highly similar to 14-3-3 protein zeta/delta (Protein kinase Cinhibitor protein 1);cDNA FLJ51775, highly similar to 14-3-3 protein zeta/delta;Tyrosine 3-monooxygenasea/trypto…	YWHAZ	14-3-3 protein zeta/delta;cDNA FLJ51775, highly similar to 14-3-3 protein zeta/delta	P63104;D0PNI1;B0AZS6;B7Z2E6;B7Z465;Q2F831	0	1.0528	34	1.07	24	IPI00021263;IPI00789337;IPI00793388;IPI00790689	14-3-3 protein zeta/delta;Protein kinase C inhibitor protein 1;Tyrosine 3-monooxygenase/tryptophan 5-monooxygenase activation protein zeta polypeptide	YWHAZ	14-3-3 protein zeta/delta	P63104;D0PNI1	0	1.0954	23	1.1869	23	1.12845	1.0741	0.174342	0.103128
IPI00169383;IPI00916818;IPI00909158;IPI00910974;IPI00219568;IPI00396468	Cell migration-inducing gene 10 protein;Phosphoglycerate kinase 1;Primer recognition protein 2;Phosphoglycerate kinase	MIG10;OK/SW-cl.110;PGK1;PGKA;hCG_20034	Phosphoglycerate kinase 1;Phosphoglycerate kinase	P00558;A8K4W6;B7Z7A9;B4DHM5;B4E1H9	0	1.0238	98	1.1217	90	IPI00169383;IPI00916818;IPI00909158;IPI00910974;IPI00219568;IPI00396468	Cell migration-inducing gene 10 protein;Phosphoglycerate kinase 1;Primer recognition protein 2;Phosphoglycerate kinase	MIG10;OK/SW-cl.110;PGK1;PGKA;hCG_20034	Phosphoglycerate kinase 1;Phosphoglycerate kinase;Phosphoglycerate kinase	P00558;A8K4W6;B7Z7A9;B4DHM5;B4E1H9;B4DHB3	0	0.97982	62	1.1344	54	1.12805	1.00181	0.173831	0.00260892
IPI00017303;IPI00893933;IPI00941267;IPI00940797;IPI00940255;IPI00942418;IPI00942143;IPI00783458;IPI00783348;IPI00816513	DNA mismatch repair protein Msh2;MutS protein homolog 2;cDNA FLJ57316, highly similar to DNA mismatch repair protein Msh2;cDNA FLJ51193, highly similar to DNA mismatch repair protein Msh2;MutS homolog 2 variant;cDNA FLJ50998, highly similar to DNA mismatch repair protein Msh2;Putative uncharacterized protein MSH2;cDNA FLJ51069, highly similar to DNA mismatch repair protein Msh2;Mutant mismatch re…	MSH2	DNA mismatch repair protein Msh2;MutS homolog 2 variant;cDNA FLJ50998, highly similar to DNA mismatch repair protein Msh2;Putative uncharacterized protein MSH2 (Fragment);55 kDa protein;46 kDa protein;cDNA FLJ51069, highly similar to DNA mismatch repair pr	P43246;B4DL39;B4E2Z2;Q53FK0;Q53GS1;B4DN49;Q53RU4;B4DSB9;C9J809;Q6VBB7	1.8683e-236	1.1352	13	1.2296	5	IPI00017303;IPI00893933;IPI00940797;IPI00940255;IPI00942418;IPI00783458;IPI00941267;IPI00783348	DNA mismatch repair protein Msh2;MutS protein homolog 2;cDNA FLJ57316, highly similar to DNA mismatch repair protein Msh2;cDNA FLJ51193, highly similar to DNA mismatch repair protein Msh2;MutS homolog 2 variant;Putative uncharacterized protein MSH2;Mutant mismatch repair protein;cDNA FLJ50998, highly similar to DNA mismatch repair protein Msh2	MSH2	DNA mismatch repair protein Msh2;MutS homolog 2 variant;Putative uncharacterized protein MSH2 (Fragment);55 kDa protein;46 kDa protein;Putative uncharacterized protein MSH2;cDNA FLJ50998, highly similar to DNA mismatch repair protein Msh2	P43246;B4DL39;B4E2Z2;Q53FK0;Q53GS1;Q53RU4;C9J809;Q6VBB7;B4DN49	8.2761e-05	1.1306	2	1.0264	3	1.128	1.1329	0.173767	0.180021
IPI00218733;IPI00789078	Superoxide dismutase [Cu-Zn]	SOD1	Superoxide dismutase [Cu-Zn];Superoxide dismutase	P00441;A8MST3	3.1092e-165	1.1049	5	1.2827	5	IPI00218733;IPI00789078	Superoxide dismutase [Cu-Zn]	SOD1	Superoxide dismutase [Cu-Zn];Superoxide dismutase	P00441;A8MST3	6.404e-55	1.138	3	0.95054	2	1.11662	1.12145	0.159138	0.165365
IPI00465028;IPI00797270;IPI00451401;IPI00796633;IPI00844224	Triosephosphate isomerase;Triose-phosphate isomerase	TPI;TPI1	triosephosphate isomerase 1 isoform 2;Isoform 1 of Triosephosphate isomerase;Isoform 2 of Triosephosphate isomerase;22 kDa protein	Q53HE2;P60174-1;P60174;B4DUI5;B7Z5D8;Q2QD09;P60174-2	0	0.98922	47	1.0938	31	IPI00465028;IPI00797270;IPI00451401;IPI00796633;IPI00844224	Triosephosphate isomerase;Triose-phosphate isomerase	TPI;TPI1	triosephosphate isomerase 1 isoform 2;Isoform 1 of Triosephosphate isomerase;Isoform 2 of Triosephosphate isomerase;22 kDa protein	Q53HE2;P60174-1;P60174;B4DUI5;B7Z5D8;Q2QD09;P60174-2	0	1.0551	20	1.1365	25	1.11515	1.02216	0.157238	0.031621
IPI00783625;IPI00910544;IPI00644196;IPI00792875	Maspin;Peptidase inhibitor 5;Serpin B5;cDNA FLJ57640, highly similar to Serpin B5	PI5;SERPINB5	Isoform 1 of Serpin B5;cDNA FLJ57640, highly similar to Serpin B5;Isoform 2 of Serpin B5	P36952-1;P36952;B4DWS9;P36952-2	0	0.9157	22	1.0803	19	IPI00783625;IPI00910544;IPI00644196;IPI00792875	Maspin;Peptidase inhibitor 5;Serpin B5;cDNA FLJ57640, highly similar to Serpin B5	PI5;SERPINB5	Isoform 1 of Serpin B5;cDNA FLJ57640, highly similar to Serpin B5;Isoform 2 of Serpin B5	P36952-1;P36952;B4DWS9;P36952-2	3.5485e-178	1.0253	10	1.1465	4	1.1134	0.9705	0.154972	-0.0431999
IPI00642971;IPI00789435;IPI00023048;IPI00064086;IPI00796284;IPI00795920;IPI00792430	Antigen NY-CO-4;Elongation factor 1-delta;cDNA, FLJ95068, highly similar to Homo sapiens eukaryotic translation elongation factor 1 delta (guanine nucleotide exchange protein) (EEF1D), transcript variant 1, mRNA;FP1047;EEF1D protein;cDNA: FLJ20897 fis, clone ADKA03573;Eukaryotic translation elongation factor 1 delta (Guanine nucleotide exchange protein), isoform CRA_a;cDNA FLJ57946, highly simila…	EEF1D;EF1D;hCG_1994718	Isoform 2 of Elongation factor 1-delta;eukaryotic translation elongation factor 1 delta isoform 3;Isoform 1 of Elongation factor 1-delta;eukaryotic translation elongation factor 1 delta isoform 4;cDNA FLJ57946, highly similar to Elongation factor 1-delta;2	P29692-2;P29692;B2RAR6;Q71RH4;Q9BW34;Q9H7G6;P29692-1;Q4VBZ6;B4DDU4	1.1822e-139	1.1521	8	1.143	6	IPI00642971;IPI00789435;IPI00023048;IPI00064086;IPI00796284;IPI00795920;IPI00792430	Antigen NY-CO-4;Elongation factor 1-delta;cDNA, FLJ95068, highly similar to Homo sapiens eukaryotic translation elongation factor 1 delta (guanine nucleotide exchange protein) (EEF1D), transcript variant 1, mRNA;FP1047;EEF1D protein;cDNA: FLJ20897 fis, clone ADKA03573;Eukaryotic translation elongation factor 1 delta (Guanine nucleotide exchange protein), isoform CRA_a	EEF1D;EF1D;hCG_1994718	Isoform 2 of Elongation factor 1-delta;eukaryotic translation elongation factor 1 delta isoform 3;Isoform 1 of Elongation factor 1-delta;eukaryotic translation elongation factor 1 delta isoform 4	P29692-2;P29692;B2RAR6;Q71RH4;Q9BW34;Q9H7G6;P29692-1;Q4VBZ6	4.4559e-141	1.1302	5	1.0837	3	1.11335	1.14115	0.154907	0.190488
IPI00018465;IPI00952607;IPI00552072;IPI00952671;IPI00946633;IPI00916908	CCT-eta;HIV-1 Nef-interacting protein;T-complex protein 1 subunit eta;Chaperonin containing TCP1, subunit 7 (Eta) variant;CCT7 protein;cDNA FLJ54074, highly similar to T-complex protein 1 subunit eta;Chaperonin containing TCP1, subunit 7 (Eta), isoform CRA_c;cDNA FLJ54832, highly similar to T-complex protein 1 subunit eta;Putative uncharacterized protein CCT7;cDNA FLJ59454, highly similar to T-co…	CCT7;CCTH;NIP7-1;hCG_1997313	T-complex protein 1 subunit eta;chaperonin containing TCP1, subunit 7 isoform d;Putative uncharacterized protein CCT7;chaperonin containing TCP1, subunit 7 isoform c	Q99832;Q53HV2;Q6IBT3;B7Z4T9;A8MWI8;B7Z1C9;B8ZZC9;B7Z4Z7;B7Z7I4	3.5697e-261	0.95328	18	1.1511	22	IPI00018465;IPI00552072;IPI00952607;IPI00952671;IPI00946633;IPI00916908	CCT-eta;HIV-1 Nef-interacting protein;T-complex protein 1 subunit eta;Chaperonin containing TCP1, subunit 7 (Eta) variant;CCT7 protein;cDNA FLJ54832, highly similar to T-complex protein 1 subunit eta;Putative uncharacterized protein CCT7;cDNA FLJ59454, highly similar to T-complex protein 1 subunit eta;Chaperonin containing TCP1, subunit 7 (Eta), isoform CRA_a;cDNA FLJ54074, highly similar to T-co…	CCT7;CCTH;NIP7-1;hCG_1997313	T-complex protein 1 subunit eta;Putative uncharacterized protein CCT7;chaperonin containing TCP1, subunit 7 isoform d;chaperonin containing TCP1, subunit 7 isoform c	Q99832;Q53HV2;Q6IBT3;A8MWI8;B7Z1C9;B8ZZC9;B7Z4T9;B7Z4Z7;B7Z7I4	1.7307e-142	1.0396	13	1.0724	3	1.11175	0.99644	0.152832	-0.00514516
[truncated: 299 more rows]

## Sheet: Sheet2
Table 1. Proteins quantified in the 'selectivity-filter' and 'affinity-filter' CLASPI experiments. Proteins are sorted according to their ratio in the 'selectivity-filter' experiment. Known contaminants such as keratin are not included.
[truncated: 440 more rows]

[truncated: 1 more sheets: Sheet4]
